# Supplementary material for: Transcriptomic Response of Nitrosomonas europaea Transitioned from Ammonia- to Oxygen-Limited Steady-State Growth
Source: mSystems. 2020 Jan 14;5(1):e00562-19. doi: 10.1128/mSystems.00562-19 (PMC6967387; doi:10.1128/mSystems.00562-19)
Supplement: DATA SET S1 [file mSystems.00562-19-sd001.xlsx]

## Sheet: File S1
Locus tag	Gene ID	average TPM substrate-limited growth	standard deviation TPM substrate-limited growth	average TPM oxygen-limited growth	standard deviation TPM oxygen-limited growth	Fold change	p-value
NE0001	dnaA	71.472	16.8747	134.635	17.8798	-1.88374	0.0113333
NE0002	dnaN	56.3761	26.8221	150.817	13.3008	-2.67519	0.0128396
NE0003	gyrB	91.5535	15.6339	118.722	7.52866	-1.29675	0.0763707
NE0004		65.5201	13.6045	71.581	17.4131	-1.0925	0.660886
NE0005		104.552	9.62976	106.81	5.44121	-1.02159	0.74597
NE0006	fdxA	508.341	57.9223	764.045	150.581	-1.50302	0.0840256
NE0007		220.613	15.1766	164.535	30.4439	1.34083	0.0664898
NE0008	mfd	46.4771	4.6264	38.4447	2.5514	1.20893	0.0751346
NE0009		68.0927	11.7374	61.4043	13.3375	1.10892	0.550487
NE0010	recJ	76.5455	17.1815	83.754	9.19356	-1.09417	0.566483
NE0011	cyp	387.164	193.676	237.101	27.6678	1.6329	0.310917
NE0012	trpC	154.703	63.5378	148.015	17.2287	1.04518	0.874675
NE0013	trpD	195.699	60.5647	250.456	18.16	-1.2798	0.253958
NE0014	trpG	349.417	53.2695	410.814	71.0617	-1.17571	0.302041
NE0015	yfhK	70.4498	9.61995	75.6475	13.2816	-1.07378	0.614903
NE0016		150.646	32.2162	239.384	44.4383	-1.58905	0.0542188
NE0017	yfhA	95.0127	19.661	107.316	16.4177	-1.12949	0.453621
NE0018		75.3642	18.7585	54.1103	5.88659	1.39279	0.180878
NE0019	purL	63.8229	5.92497	53.1756	6.09603	1.20023	0.0959347
NE0020		71.2501	6.18148	67.8765	9.18407	1.0497	0.629256
NE0021		99.6031	20.3157	145.684	25.0328	-1.46264	0.0711852
NE0022		148.558	29.6418	228.399	35.2159	-1.53745	0.0412606
NE0023	xthA1	51.0746	10.2515	72.3368	10.6154	-1.4163	0.0671641
NE0024		1736.37	714.92	1474.4	305.151	1.17768	0.604473
NE0025		143.374	24.7001	138.799	22.1629	1.03296	0.823142
NE0026	bioA	80.6984	8.59659	55.4749	9.05139	1.45468	0.0250083
NE0027	groES	2323.24	1507.93	2101.11	448.872	1.10572	0.826529
NE0028	groEL	892.622	603.228	393.315	56.23	2.26949	0.287612
NE0029		103.839	62.6237	93.3255	6.40309	1.11266	0.799104
NE0030	tig	592.776	111.457	505.345	36.0712	1.17301	0.305945
NE0031	clpP	508.508	49.0805	647.236	73.4045	-1.27281	0.0613863
NE0032	clpX	880.279	29.8715	501.115	31.1048	1.75664	0.00010961
NE0033	lon	1290.04	364.132	540.527	30.7932	2.38663	0.0694538
NE0034		676.282	116.731	925.602	92.763	-1.36866	0.0470215
NE0035		52.0072	5.31469	53.1496	6.39011	-1.02197	0.823889
NE0036		195.71	43.5192	219.561	18.2683	-1.12187	0.452684
NE0037	pcm	224.926	74.6546	450.168	45.4566	-2.00141	0.017034
NE0038	thiC	231.031	51.4235	249.304	16.6375	-1.07909	0.608307
NE0039	bacA	510.381	50.5998	328.447	44.1163	1.55392	0.00977501
NE0040		505.183	25.7761	437.656	63.4882	1.15429	0.198604
NE0041	ppiB	531.91	120.599	705.003	74.0501	-1.32542	0.115593
NE0042	ppiA	179.605	42.0287	192.271	17.0322	-1.07052	0.6658
NE0043	cysS	81.9854	27.4559	86.8714	6.1428	-1.0596	0.789651
NE0044		43.3592	15.5416	28.7091	7.51883	1.5103	0.241361
NE0045	motB	19.7371	3.02257	16.4148	2.87794	1.2024	0.240207
NE0046	motA	5.53924	1.52445	8.35794	2.34831	-1.50886	0.1679
NE0047		53.8885	34.2958	66.6213	9.18468	-1.23628	0.590811
NE0048		156.53	28.1305	360.089	16.4242	-2.30045	0.0012173
NE0049		117.962	5.48971	132.543	2.29805	-1.12361	0.0299055
NE0050	sucC_1	89.8576	5.53316	130.936	7.06559	-1.45715	0.00172368
NE0051	sucD	140.241	39.1743	121.529	9.58673	1.15397	0.498052
NE0052		20.9331	11.2547	54.7701	14.7504	-2.61644	0.0375792
NE0053		165.221	3.42018	227.998	21.3111	-1.37996	0.0335431
NE0054		162.669	0.050277	310.672	49.9599	-1.90985	0.0359463
NE0055	ispZ	151.939	13.1085	308.942	43.6738	-2.03333	0.0180396
NE0056	mutY	57.9944	8.10156	96.6532	10.1831	-1.66659	0.00772176
NE0057		49.0224	8.47357	96.3061	8.66782	-1.96453	0.00250723
NE0058		97.9752	32.1478	145.196	2.22069	-1.48196	0.125287
NE0059		87.9952	38.001	106.128	11.568	-1.20607	0.500609
NE0060	ptsN	123.935	33.9011	109.405	13.3822	1.13281	0.546236
NE0061		206.105	61.7282	399.836	82.3846	-1.93996	0.0347324
NE0062	rpoN1	121.37	18.5641	76.4326	4.13591	1.58793	0.0466288
NE0063		213.493	24.1803	211.969	21.3585	1.00719	0.938755
NE0064		64.306	5.63065	112.782	12.6615	-1.75383	0.0114007
NE0065		41.2817	6.23234	91.7529	23.8305	-2.2226	0.0587684
NE0066	nadA	490.262	35.6495	453.424	16.3461	1.08124	0.208466
NE0067		404.435	67.9797	366.58	14.9798	1.10326	0.438037
NE0068		118.874	29.6035	96.2372	7.45691	1.23522	0.315215
NE0069	pcnB	148.536	24.5909	163.636	24.2183	-1.10166	0.49079
NE0070		85.9927	24.303	40.1449	13.6151	2.14206	0.0615993
NE0071		498.018	216.846	127.527	6.57567	3.90519	0.0976
NE0072	panB	70.1222	6.99119	46.6554	9.48455	1.50298	0.0297772
NE0073	panC	146.058	36.6993	71.4483	9.0056	2.04424	0.0646025
NE0074		125.786	26.4945	108.422	11.8651	1.16015	0.382015
NE0075		131.786	62.3165	137.568	4.72189	-1.04387	0.887261
NE0076		458.722	51.2559	286.876	20.0712	1.59903	0.0177772
NE0077	phhB	247.858	82.4145	157.842	12.2159	1.57029	0.196831
NE0078		277.23	74.0587	182.518	29.3234	1.51892	0.144966
NE0079	fkpA	175.124	37.0504	131.904	20.2986	1.32766	0.171515
NE0080		17.6211	1.70113	38.029	5.96969	-2.15815	0.0207442
NE0081		105.938	11.2997	119.98	14.6273	-1.13254	0.262724
NE0082		264.155	66.271	202.225	25.8269	1.30624	0.242245
NE0083		210.835	77.8217	162.724	58.0301	1.29566	0.442726
NE0084		926.785	204.534	2162.83	363.413	-2.33369	0.0126721
NE0085		65.4793	22.0723	70.1096	5.19671	-1.07071	0.754372
NE0086		57.125	16.259	76.9286	7.92787	-1.34667	0.157361
NE0087	purN	41.6281	8.69791	37.6876	15.1377	1.10456	0.720495
NE0088	purM	302.519	93.6444	398.821	18.4084	-1.31833	0.213551
NE0089		29.5606	10.189	71.7584	9.95612	-2.4275	0.0068456
NE0090		60.1142	7.31245	55.2946	5.27775	1.08716	0.411816
NE0091		111.082	24.6763	189.888	14.2268	-1.70943	0.0149241
NE0092		18.9921	2.44073	26.3784	3.26809	-1.38892	0.0388888
NE0093		17.7956	7.84726	19.9435	1.31075	-1.1207	0.683913
NE0094	guaA	124.572	38.5063	132.387	9.63172	-1.06273	0.762371
NE0095	guaB	141.85	33.7493	190.609	17.9457	-1.34374	0.112775
NE0096		78.368	22.1931	66.4415	5.8112	1.1795	0.452927
NE0097		45.8776	6.04135	77.4124	20.1784	-1.68737	0.103461
NE0098		53.1835	16.1249	67.4721	7.30692	-1.26867	0.262982
NE0099		69.0692	28.551	87.5437	5.25667	-1.26748	0.378997
NE0100		20.0513	4.91509	38.2149	8.35044	-1.90585	0.0427038
NE0101	hprA	120.844	13.16	142.029	13.2669	-1.17531	0.121058
NE0102	cyt_c552	860.738	140.513	1092.11	82.9889	-1.26881	0.0848091
NE0103	yyaL	94.6091	11.6634	45.1038	6.11064	2.09759	0.00719955
NE0104		88.1707	18.4122	85.2233	11.6052	1.03459	0.82808
NE0105	lgt	487.463	120.299	439.959	11.8308	1.10797	0.565147
NE0106		106.812	10.6958	68.4273	13.8911	1.56095	0.0215818
NE0107		76.6196	7.97575	50.6624	1.20019	1.51235	0.0277936
NE0108	dapE	166.568	39.288	113.23	7.37898	1.47106	0.138683
NE0109		74.5213	31.8659	112.055	5.62688	-1.50366	0.174753
NE0110		14.9366	9.27973	21.3734	4.08833	-1.43094	0.358458
NE0111		14.5175	3.19263	17.5786	3.92177	-1.21086	0.355856
NE0112		7.53002	5.47633	9.99173	3.96078	-1.32692	0.565519
NE0113		25.8887	1.46643	43.5522	4.05342	-1.68228	0.0100469
NE0114		4.65917	4.25375	9.53715	4.10368	-2.04696	0.226174
NE0115		8.42001	3.03432	13.1416	2.38839	-1.56076	0.105401
NE0116		14.8831	5.20787	20.6983	8.33894	-1.39072	0.373732
NE0117		42.4064	8.90713	28.8258	7.68422	1.47112	0.117689
NE0118		17.4355	9.64356	13.9169	1.30994	1.25283	0.593118
NE0119		16.6327	3.45844	20.7117	1.77657	-1.24524	0.167209
NE0120		37.4566	2.50593	14.3992	1.37264	2.60131	0.0006657
NE0121		15.6561	5.26715	8.68134	3.92965	1.80342	0.145652
NE0122		27.027	6.08637	18.4114	4.8227	1.46795	0.130738
NE0123		28.6381	2.14362	15.2606	2.61041	1.87661	0.00270541
NE0124		28.2528	5.73451	31.2408	4.4541	-1.10576	0.517628
NE0127		26.6746	1.79972	30.9738	4.34791	-1.16117	0.222813
NE0128		57.1639	4.81582	93.2166	20.3855	-1.63069	0.084964
NE0129		82.1556	17.5182	143.363	53.5646	-1.74502	0.178018
NE0130		14.7477	8.07085	34.3722	7.11493	-2.33068	0.0349593
NE0131		278.56	92.4913	302.553	33.5396	-1.08613	0.706158
NE0132	osmY	51.0536	24.8162	31.1124	9.02759	1.64094	0.297411
NE0133		74.9427	14.8696	145.21	12.8088	-1.93761	0.00369397
NE0134/NE0744/NE1698		102.05	17.3949	75.332	5.59156	1.35467	0.10576
NE0135		118.258	42.075	180.099	16.6058	-1.52293	0.111687
NE0136		50.5857	12.2956	108.904	24.4713	-2.15287	0.0355598
NE0137		72.1223	19.2685	332.935	21.4142	-4.61625	0.000103985
NE0138		84.3456	15.1695	170.129	26.7934	-2.01705	0.0150037
NE0139		93.5168	11.0359	108.4	15.3186	-1.15915	0.25049
NE0140	rnhA	111.986	28.2672	41.4386	2.33857	2.70247	0.04869
NE0141	dnaQ	298.999	53.6027	182.858	32.049	1.63514	0.0430249
NE0142		114.305	26.9623	192.08	19.3511	-1.68042	0.018655
NE0143		2094.29	467.542	2466.5	507.922	-1.17772	0.403586
NE0144	ndk	264.513	47.1467	777.345	55.7801	-2.93878	0.00030667
NE0145		142.693	37.9149	236.515	49.3592	-1.6575	0.0633517
NE0146	pilF	495.931	56.3545	553.689	49.2928	-1.11646	0.253606
NE0147		424.397	26.1117	395.226	61.6641	1.07381	0.510989
NE0148		158.746	9.72759	133.847	18.164	1.18603	0.125618
NE0149		229.073	31.0905	158.222	13.6358	1.44779	0.042111
NE0150	hisS	184.163	11.9028	126.122	8.42014	1.4602	0.00338299
NE0151		427.219	73.5333	238.329	23.5569	1.79256	0.0368252
NE0152		346.569	80.1637	230.356	20.5246	1.50449	0.120969
NE0153	engA	36.9964	17.9405	22.262	1.84359	1.66187	0.290279
NE0154/NE0163	tISRso8a_1/2	13.6714	3.83593	11.2549	3.56998	1.21471	0.469382
NE0155		11.9208	6.87705	12.7631	1.16736	-1.07066	0.85276
NE0156	mexE	210.598	78.5226	210.277	21.879	1.00153	0.995104
NE0157		159.569	37.5197	70.9304	7.69153	2.24966	0.0497594
NE0158		305.139	126.344	124.85	4.05883	2.44405	0.131896
NE0159		39.0676	9.55564	28.2118	2.89769	1.3848	0.180419
NE0160		66.0168	13.72	80.3823	2.32829	-1.2176	0.208783
NE0161		95.6668	38.9385	56.7051	3.53881	1.68709	0.224461
NE0162/NE0188/NE0239/NE0254/NE0268/NE0814/NE0939/NE1178/NE1264/NE1351/NE1378/NE1523/NE1675/NE1760/NE1840/NE1845/NE1880/NE1925/NE2228/NE2232/NE2414/NE2442/NE2445		126.306	17.0395	131.069	22.9206	-1.03771	0.78816
NE0164		31.3771	21.7542	48.1648	17.0763	-1.53503	0.355494
NE0165		57.7615	14.5836	68.1769	8.92197	-1.18032	0.362123
NE0166		629.696	36.0187	398.311	29.9576	1.58092	0.00118369
NE0167		76.8533	25.3719	40.6154	11.1196	1.89222	0.116686
NE0168		182.643	53.7786	77.6476	2.91118	2.35221	0.0770049
NE0169	acrA	274.86	89.5824	131.92	7.95515	2.08353	0.108649
NE0170	oprM	332.553	64.2757	134.422	5.26041	2.47396	0.032601
NE0171		225.407	58.8358	303.987	69.7044	-1.34861	0.211901
NE0172	pnp	325.379	45.4499	331.085	31.9366	-1.01754	0.868372
NE0173	rpsO	201.671	38.8856	737.965	157.342	-3.65925	0.0222503
NE0174		280.2	27.1018	563.547	38.3912	-2.01124	0.000810025
NE0175		254.131	33.2352	235.698	26.4845	1.0782	0.496228
NE0176		114.899	8.40236	71.481	4.64473	1.60741	0.00377047
NE0177		127.316	10.3089	121.554	23.7739	1.0474	0.728195
NE0178	gpmA_1	127.356	26.828	141.748	9.83755	-1.11301	0.457902
NE0179		81.1404	18.5032	145.43	15.921	-1.79233	0.010869
NE0180	serS	66.1772	17.2514	60.3507	3.71026	1.09655	0.620763
NE0181	apt	48.0428	30.9563	139.934	16.2004	-2.91269	0.0195574
NE0182		76.6097	45.3881	163.597	55.1427	-2.13546	0.105093
NE0183		433.044	105.202	1716.63	140.19	-3.96411	0.00034362
NE0184		67.5255	10.3433	77.7801	17.168	-1.15186	0.435643
NE0185		264.988	35.4957	225.065	13.4481	1.17739	0.18151
NE0186		367.714	76.1528	494.693	62.9604	-1.34532	0.0924056
NE0187		39.615	14.2677	78.3653	15.0786	-1.97817	0.0320191
NE0189		52.2278	6.02899	56.4081	10.1603	-1.08004	0.580176
NE0190		46.4469	2.03069	53.9004	9.06844	-1.16047	0.288667
NE0191		34.0008	3.50902	47.6797	6.20161	-1.40231	0.0415476
NE0192		431.824	106.681	797.269	85.078	-1.84628	0.0109278
NE0193		181.439	10.122	158.792	19.9502	1.14262	0.178875
NE0194	dnaB	121.423	16.9562	109.331	18.7106	1.1106	0.45391
NE0195	rplI	379.797	73.6822	348.403	83.9054	1.09011	0.652171
NE0196	rpsR	642.309	215.84	510.324	142.691	1.25863	0.43393
NE0197		358.516	113.981	232.518	23.3092	1.54188	0.19163
NE0198	rpsF	193.133	61.6742	178.274	21.9071	1.08335	0.725263
NE0199		219.564	77.8839	1129.67	111.552	-5.14509	0.000580215
NE0200	atpB	320.568	153.182	696.617	83.4809	-2.17307	0.0318073
NE0201	atpE	906.127	492.679	1030.77	215.603	-1.13756	0.717338
NE0202	atpF	427.852	234.33	346.142	51.8804	1.23606	0.610428
NE0203	atpH	480.219	248.187	500.449	7.2516	-1.04213	0.900689
NE0204	atpA	696.157	261.234	659.392	44.592	1.05576	0.831394
NE0205	atpG	286.213	101.402	345.163	19.8308	-1.20596	0.420825
NE0206	atpD	854.128	341.578	928.496	44.5743	-1.08707	0.743326
NE0207	atpC	855.983	147.908	1099.44	102.474	-1.28441	0.0871568
NE0208	glmU	112.238	15.8982	158.87	6.28168	-1.41547	0.0243973
NE0209	glmS	106.265	10.81	103.086	7.5904	1.03085	0.700437
NE0210		279.625	29.7131	471.56	34.6157	-1.6864	0.00205668
NE0211	ruvC	527.6	35.0389	444.065	41.5406	1.18811	0.0579192
NE0212	ruvA	91.4084	19.0162	60.6426	9.27228	1.50733	0.0891624
NE0213	ruvB	238.057	32.0971	241.318	25.6369	-1.0137	0.897593
NE0214		78.5081	24.4493	66.5257	19.9569	1.18012	0.548065
NE0215	tolQ	142.721	35.1425	231.317	12.9834	-1.62076	0.0360431
NE0216	tolR	160.123	62.675	145.215	15.4147	1.10266	0.724072
NE0217	tolA	36.202	11.1863	37.5922	7.31901	-1.0384	0.867136
NE0218	tolB	68.212	17.014	108.936	1.94258	-1.59702	0.0518611
NE0219	pal	404.057	62.1781	603.998	64.759	-1.49483	0.0182434
NE0220		1452.97	429.22	1739.24	106.373	-1.19703	0.367711
NE0221		126.527	53.0681	72.4183	8.42436	1.74717	0.217204
NE0222		44.1646	13.0501	38.3833	9.27785	1.15062	0.569064
NE0223		305.577	109.725	140.378	1.73282	2.17681	0.120912
NE0224		206.135	88.3446	111.177	4.46425	1.85413	0.203422
NE0225	gcp	59.1196	12.1797	54.3735	1.73639	1.08729	0.570455
NE0226	rpsU	352.47	28.8978	1435.1	413.393	-4.07156	0.0447104
NE0227		881.638	493.196	1223.59	352.606	-1.38786	0.38927
NE0228		330.658	57.5586	227.353	5.37125	1.45438	0.0885075
NE0229	rpoD	1163.29	124.074	1251.44	99.5197	-1.07578	0.393823
NE0230		23.7784	6.95469	19.1138	10.4414	1.24404	0.559508
NE0231		13.0993	4.92843	18.7681	3.30001	-1.43275	0.183425
NE0232		22.6862	2.5744	35.98	7.01396	-1.58598	0.0676019
NE0233		29.8265	6.80945	15.6758	2.55252	1.90271	0.055134
NE0234		51.485	15.8852	37.6746	8.69764	1.36657	0.275599
NE0235	intF	21.0676	4.68161	23.7427	1.90011	-1.12697	0.434968
NE0236	ccrB_1	50.079	10.8452	56.2834	3.38233	-1.12389	0.429843
NE0237		7.53461	3.60002	12.3571	6.00087	-1.64005	0.311876
NE0238		36.2682	6.13098	58.1283	9.7698	-1.60273	0.0392396
NE0240		47.5735	3.55618	141.273	13.713	-2.96958	0.00470597
NE0241		8.93214	2.89442	15.0093	6.13935	-1.68037	0.223498
NE0242		25.3163	14.4685	49.7037	27.4558	-1.96331	0.265844
NE0243		7.55636	0.943369	10.1376	0.422567	-1.34159	0.0267288
NE0244		3.79062	2.27549	4.42447	0.276866	-1.16722	0.678033
NE0245		9.26495	2.69146	12.6546	4.62247	-1.36585	0.347683
NE0246		26.4418	1.42147	33.4156	4.92843	-1.26374	0.124694
NE0247		9.80048	0.473595	24.2457	6.98111	-2.47393	0.0691491
NE0248	TRm2011-2C	455.455	39.5566	335.465	9.39188	1.35768	0.0288757
NE0249		70.6974	13.1101	123.756	39.734	-1.7505	0.136325
NE0250		2.1602	0.646112	0.607282	0.57288	3.55716	0.0363991
NE0251		75.3961	54.4724	19.6206	4.03262	3.84271	0.217617
NE0252		0	0	0	0
NE0253/NE0451/NE0708/NE1261/NE1271/NE1816/NE1995/NE2108/NE2155/NE2515/NE2532		24.756	4.5683	30.1951	2.08164	-1.21971	0.163892
NE0255		135.255	13.0223	255.24	14.649	-1.8871	0.000480845
NE0256		63.3105	1.98884	127.858	13.2901	-2.01954	0.0123928
NE0257		56.2718	20.6039	60.1932	5.26949	-1.06969	0.776588
NE0258		12.855	3.15055	37.8783	4.7421	-2.94658	0.00275378
NE0259		17.2697	1.99878	13.5476	2.55641	1.27474	0.122
NE0260		7.13868	4.80747	10.5285	0.70721	-1.47485	0.346037
NE0261		36.6314	11.5198	67.829	19.5941	-1.85166	0.0915543
NE0262		23.3701	3.29091	99.2326	37.5999	-4.24613	0.0719426
NE0263		9.84267	1.40617	9.57289	4.64797	1.02818	0.930899
NE0264		32.2144	12.1317	42.0638	7.96856	-1.30575	0.314454
NE0265		3.00048	2.09887	6.65286	1.29808	-2.21727	0.0746574
NE0266		20.5284	4.64103	26.4904	6.65894	-1.29043	0.27979
NE0267		124.936	26.2415	116.798	3.51012	1.06968	0.646053
NE0269		1.68858	1.02229	1.52442	1.08299	1.10769	0.857917
NE0270		0.251885	0.436277	0.55333	0.502591	-2.19676	0.477406
NE0271/NE0341/NE0518/NE0560/NE0716/NE1107/NE1522/NE1552/NE1586/NE1631/NE1788/NE1991/NE2011/NE2024/NE2200/NE2273/NE2412/NE2447		141.97	18.8786	113.357	18.2396	1.25241	0.132159
NE0272/NE0715/NE1106/NE1630/NE1938/NE1990/NE2010/NE2023		134.92	8.54743	91.3015	16.6827	1.47774	0.0277644
NE0273	cyc	581.837	75.1391	586.236	110.156	-1.00756	0.957514
NE0274		172.187	25.5797	344.92	12.9784	-2.00317	0.00197772
NE0275	map	352.931	81.3492	307.958	37.6851	1.14604	0.452536
NE0276	rph	55.1355	11.5779	58.2285	14.6563	-1.0561	0.78921
NE0277		194.372	48.8041	141.706	8.51922	1.37165	0.199618
NE0278		37.3002	12.2993	31.319	3.41727	1.19098	0.492272
NE0279	pcoA	31.5053	8.00767	31.4898	2.18484	1.00049	0.997674
NE0280	pcoB	13.6021	3.05343	10.3993	0.0434819	1.30799	0.210869
NE0281		16.0034	5.31317	11.9492	2.56819	1.33928	0.322692
NE0282		18.5056	3.70984	7.29293	1.79594	2.53747	0.0196882
NE0283	trmB	46.6873	17.0816	67.1819	27.2916	-1.43898	0.342902
NE0284	thiG	113.24	48.0241	120.173	8.09735	-1.06123	0.827133
NE0285		165.105	67.0004	299.65	11.4061	-1.81491	0.0697543
NE0286		64.5392	6.22458	52.1091	17.4499	1.23854	0.344041
NE0287	vapC	78.8975	18.4147	31.4716	7.95617	2.50694	0.0316568
NE0288		5.50783	2.81535	5.09462	0.268657	1.08111	0.823482
NE0289		281.818	132.483	216.737	51.3962	1.30028	0.49386
NE0290		24.1424	2.06337	22.8303	5.31715	1.05747	0.720817
NE0291		7.78237	3.59098	6.01773	2.91603	1.29324	0.546326
NE0292		208.786	28.8573	329.653	19.9951	-1.57891	0.00570318
NE0293		73.1547	14.0183	103.046	4.41811	-1.4086	0.055169
NE0294		331.565	18.6704	146.841	7.62053	2.25799	0.00106263
NE0295		180.314	63.3562	145.648	14.1018	1.23801	0.44494
NE0296		186.07	50.0199	174.054	14.4531	1.06904	0.723056
NE0297		105.009	27.9132	105.472	19.7962	-1.0044	0.982566
NE0298	pta	89.8326	47.1244	51.8617	16.8396	1.73216	0.296252
NE0299		15.5857	5.22424	18.5029	4.09779	-1.18717	0.491296
NE0300		68.7928	17.6152	177.744	16.6631	-2.58376	0.00148863
NE0301	flgA	5.3761	0.525355	6.15738	1.0283	-1.14532	0.326415
NE0302	flgB	2.05271	1.38884	1.90003	0.715552	1.08036	0.876383
NE0303	flgC	1.16081	1.06156	0.983222	0.777713	1.18062	0.827645
NE0304	flgD	4.3563	3.47411	1.74307	1.43729	2.49921	0.324592
NE0305	flgE	22.3187	3.75689	15.7677	2.21926	1.41547	0.0741702
NE0306	flgF	36.9513	12.4745	29.6976	4.00801	1.24425	0.423706
NE0307	flgG	33.7838	3.65462	22.8998	0.991532	1.47529	0.0286152
NE0308	flgH	43.1951	9.66238	17.4824	4.76001	2.47077	0.0271052
NE0309	flgI	24.0093	4.47453	10.7571	1.94742	2.23195	0.0223564
NE0310	flgJ	20.6509	3.48863	9.59284	0.366961	2.15274	0.0304413
NE0311	flgK	18.8306	4.57816	10.6802	0.798559	1.76313	0.0868881
NE0312	flgL	60.7077	7.79301	46.0558	2.24452	1.31813	0.0729233
NE0313		60.8299	4.93867	176.117	27.7765	-2.89524	0.0164134
NE0314		236.234	73.0616	94.7783	17.8693	2.49249	0.0710951
NE0315	mnxG	169.553	52.0665	219.822	23.5585	-1.29648	0.23176
NE0316		174.356	34.5343	152.19	18.7414	1.14564	0.398802
NE0317		66.1753	3.08983	128.059	4.44157	-1.93514	8.86647e-05
NE0318		78.5563	8.98006	94.7706	5.45233	-1.2064	0.0682219
NE0319		179.89	33.8227	120.76	42.9231	1.48965	0.138088
NE0320		20.1849	6.32555	21.2658	1.03	-1.05355	0.796461
NE0321		8.35655	1.55006	10.2216	2.67971	-1.22318	0.368983
NE0322		105.192	16.8041	310.029	86.7428	-2.94726	0.0502954
NE0323		100.867	20.0463	210.293	31.6129	-2.08485	0.0110404
NE0324	cbbA	300.952	29.2048	343.618	34.9708	-1.14177	0.182383
NE0325	pykA1	137.809	25.1727	117.138	25.3877	1.17647	0.373289
NE0326	pgk	480.6	208.635	294.762	48.3106	1.63047	0.260028
NE0327	cbbG	393.825	115.436	416.006	33.7741	-1.05632	0.775723
NE0328	cbbT	185.564	52.5697	382.334	80.7367	-2.06039	0.0308618
NE0329		204.793	65.8656	483.522	84.8904	-2.36103	0.0124712
NE0330		134.669	51.3909	205.036	20.5187	-1.52252	0.127722
NE0331		40.612	16.69	91.334	6.35963	-2.24894	0.0229417
NE0332	gyrA	52.3322	20.4655	72.9296	2.88681	-1.39359	0.221664
NE0333	serC	184.996	29.9141	163.887	6.84692	1.1288	0.345736
NE0334		79.5199	4.68929	119.671	8.90015	-1.50492	0.00600177
NE0335	pheA	43.8983	13.2454	72.7648	11.0299	-1.65758	0.0458381
NE0336	hisC2	70.5756	18.8404	112.82	2.27779	-1.59856	0.0584094
NE0337	tyrA	95.3185	52.8784	130.331	15.7034	-1.36732	0.371357
NE0338	sss	85.9337	13.4842	58.7454	11.5831	1.46282	0.0583739
NE0339		370.114	76.2688	238.437	40.9371	1.55225	0.0762982
NE0340		0.881707	0.293321	1.57224	0.467828	-1.78318	0.109176
NE0342		66.3395	18.7197	54.1472	1.17797	1.22517	0.376379
NE0343		11.4026	1.7229	6.72432	1.71807	1.69573	0.0290983
NE0344	tctD	15.6176	2.41753	25.1589	10.0538	-1.61093	0.238292
NE0345		25.0201	11.4795	9.54956	0.787585	2.62002	0.14409
NE0346		20.3566	4.68593	16.6271	3.97648	1.22431	0.353975
NE0347	speE	105.419	33.9099	80.1283	5.71019	1.31563	0.324845
NE0348		86.4447	8.00784	73.5422	18.6869	1.17544	0.359615
NE0349		33.4415	9.89459	28.2496	2.94381	1.18379	0.463456
NE0350	rnr	235.465	75.2466	208.383	15.1326	1.12996	0.599208
NE0351		305.19	68.2128	216.785	0.38075	1.4078	0.153908
NE0352	exbD1	322.375	15.0737	233.95	30.7126	1.37797	0.0221465
NE0353	exbB1	337.338	150.849	483.704	178.581	-1.43388	0.340726
NE0354		107.424	25.8861	155.995	25.9742	-1.45215	0.0834771
NE0355	cafA	45.9208	10.9436	110.607	2.85832	-2.40864	0.00647275
NE0356		31.7562	13.312	49.9811	8.53197	-1.5739	0.12882
NE0357		33.3379	7.33552	42.0057	1.81129	-1.26	0.171301
NE0358		52.4149	6.21748	42.2483	1.6506	1.24064	0.0967526
NE0359	nadD	73.3835	11.1173	40.5318	8.77547	1.81052	0.0176342
NE0360	aceF	71.0953	14.2987	45.2635	3.93896	1.5707	0.0795557
NE0361	aceE	428.784	39.2786	214.126	11.4289	2.00248	0.00712339
NE0362	folD	99.8058	30.2166	99.0294	23.4226	1.00784	0.973726
NE0363		150.214	30.3899	279.553	26.6522	-1.86104	0.00544619
NE0364	argS	148.183	60.4101	301.565	16.9368	-2.03509	0.0396915
NE0365		212.677	63.4189	245.61	20.4635	-1.15485	0.468555
NE0366	dsbA	209.248	47.5085	187.885	16.2886	1.1137	0.525088
NE0367		185.743	15.4961	126.002	12.8264	1.47412	0.00742824
NE0368	spoT	160.528	15.4802	92.3439	6.79444	1.73837	0.00800965
NE0369		274.881	73.6791	284.31	55.8069	-1.0343	0.868931
NE0370	eryB	173.836	44.0547	170.154	35.382	1.02164	0.915819
NE0371		176.238	24.9075	236.314	60.4178	-1.34088	0.220889
NE0372		109.25	18.1943	195.398	23.4357	-1.78853	0.00857406
NE0373		58.4284	6.28175	55.0115	8.92471	1.06211	0.619511
NE0374		102.966	19.0658	66.1167	7.69742	1.55734	0.0630888
NE0375		112.616	13.4057	69.9249	2.47211	1.61053	0.0279666
NE0376		64.1182	9.27201	65.1075	8.96157	-1.01543	0.900718
NE0377		18.1221	2.13365	24.5764	4.58154	-1.35615	0.119297
NE0378		97.788	26.5499	147.627	14.8086	-1.50967	0.0623763
NE0379	mucD_1	162.752	25.2977	156.36	11.0846	1.04088	0.717705
NE0380		157.277	15.9759	261.317	16.6925	-1.66151	0.00146972
NE0381		29.8739	15.1571	14.6336	3.31145	2.04147	0.220011
NE0382	hsdR_1	20.024	1.61924	18.845	0.474536	1.06256	0.334171
NE0383		25.8154	1.42533	24.9272	3.55892	1.03563	0.7186
NE0384		10.8637	3.73339	12.2721	2.80403	-1.12964	0.63098
NE0385	hsdM	27.0146	1.75331	36.9352	2.65883	-1.36723	0.00853546
NE0386	trmE	22.5757	5.35273	24.7235	4.54326	-1.09514	0.624953
NE0387		197.719	84.0452	204.767	21.819	-1.03564	0.899712
NE0388		85.8885	29.7698	72.572	22.502	1.18349	0.572321
NE0389	rnpA	2807.09	1867.47	849.204	52.9123	3.30555	0.210953
NE0390	rpmH	35.6749	20.5413	83.9594	26.5957	-2.35346	0.071574
NE0391		92.5771	20.6351	165.969	24.4503	-1.79277	0.0174137
NE0392		351.509	194.877	771.584	323.39	-2.19506	0.141623
NE0393	proC	181.044	47.0399	158.735	11.3353	1.14054	0.500659
NE0394		94.8388	22.9309	107.018	20.6971	-1.12843	0.532519
NE0395		457.367	87.5347	373.815	77.9548	1.22351	0.285375
NE0396		640.43	67.1075	327.831	69.0529	1.95354	0.00493058
NE0397		199.087	25.2633	96.8132	21.0547	2.0564	0.00628852
NE0398	zwf	358.443	15.0837	267.631	14.2314	1.33932	0.00164247
NE0399/NE2052	tuf2_1/2	3275.91	629.3	3076.6	265.256	1.06478	0.651689
NE0400	rpsJ	546.634	142.237	555.208	241.616	-1.01568	0.96086
NE0401	rplC	2453.34	723.818	1402.94	253.216	1.74872	0.116291
NE0402	rplD	560.554	76.5442	501.661	119.871	1.1174	0.519417
NE0403	rplW	469.797	92.8573	315.996	52.4741	1.48672	0.0836441
NE0404	rplB	482.064	68.5557	587.698	62.9572	-1.21913	0.121274
NE0405	rpsS	252.826	24.7386	464.235	129.544	-1.83619	0.10082
NE0406	rplV	1733.41	67.6119	1966.9	174.096	-1.1347	0.133116
NE0407	rpsC	305.686	25.5833	313.965	26.5425	-1.02708	0.717135
NE0408	rplP	816.517	242.708	1036.67	131.663	-1.26963	0.258877
NE0409	rpmC	1002.2	329.205	1061.23	167.745	-1.05891	0.800095
NE0410	rpsQ	648.548	90.3451	761.659	122.075	-1.17441	0.272041
NE0411	rplN	530.123	55.1769	698.032	67.8566	-1.31673	0.0310806
NE0412	rplX	1548.59	311.546	2536.29	315.328	-1.63781	0.0181624
NE0413	rplE	1821.77	488.236	2065.3	152.955	-1.13368	0.483884
NE0414	rpsN	547.777	76.6221	817.685	128.588	-1.49274	0.0467594
NE0415	rpsH	752.022	183.662	726.484	175.59	1.03515	0.870272
NE0416	rplF	1892.17	619.576	2241.12	188.851	-1.18442	0.435796
NE0417	rplR	1613.68	531.989	1993	150.094	-1.23506	0.342134
NE0418	rpsE	465.597	40.0198	798.511	99.1197	-1.71502	0.017292
NE0419	rpmD	442.204	38.3785	696.82	220.568	-1.57579	0.180356
NE0420		939.944	136.972	799.865	91.2653	1.17513	0.224584
NE0421	secY	2352.63	392.312	2795.98	284.594	-1.18845	0.195041
NE0422	infA	591.091	148.132	1183.69	404.324	-2.00255	0.113427
NE0423	rpsM	882.866	21.4157	1452.15	232.48	-1.64481	0.050247
NE0424	rpsK	1914.01	496.138	1568.87	98.4545	1.21999	0.351131
NE0425	rpsD	1162.98	269.702	1257.99	134.752	-1.08169	0.623874
NE0426	rpoA	2056.91	382.257	2222.77	169.46	-1.08063	0.545371
NE0427	rplQ	1085.71	133.6	1811.65	102.792	-1.66864	0.00221081
NE0428		159.666	29.5057	236.862	72.9953	-1.48348	0.200449
NE0429		338.246	49.2901	508.939	71.697	-1.50464	0.0329439
NE0430	smpB	61.7411	6.49221	212.599	7.54541	-3.44339	1.51538e-05
NE0431		237.488	21.1682	383.849	47.8186	-1.61629	0.0203404
NE0432		80.0932	29.1549	98.7192	29.8337	-1.23255	0.482477
NE0433	dnaX	219.679	37.666	210.871	10.1785	1.04177	0.729223
NE0434		108.092	18.6991	110.175	10.4911	-1.01927	0.876592
NE0435		125.61	12.9474	98.1881	8.26175	1.27928	0.0454213
NE0436		108.291	5.39464	108.211	23.468	1.00074	0.995864
NE0437		59.6849	3.99936	54.4659	9.25418	1.09582	0.442051
NE0438		147.003	22.8667	80.0116	9.13766	1.83728	0.0242925
NE0439	serB	98.5829	34.1533	134.677	17.335	-1.36613	0.202149
NE0440		51.2335	8.17049	100.595	15.9358	-1.96347	0.0176821
NE0441		163.492	28.0507	122.83	14.8202	1.33104	0.111993
NE0442	holC	505.56	37.2639	299.865	20.4311	1.68596	0.0031326
NE0443		164.002	34.4383	149.076	14.4674	1.10012	0.543941
NE0444	valS	60.6979	6.37204	56.002	11.0777	1.08385	0.56719
NE0445	hemE	68.4775	15.0308	55.8983	5.59677	1.22504	0.282216
NE0446		51.4732	16.3419	40.1923	3.10695	1.28067	0.354077
NE0447		93.9815	19.2797	58.3095	8.69099	1.61177	0.0673806
NE0448	Rh50	98.1767	13.0256	116.452	9.3209	-1.18615	0.126643
NE0449	murI	27.2578	2.50397	29.8344	4.47804	-1.09453	0.445788
NE0450	int	18.8601	5.22646	41.7852	3.32338	-2.21554	0.00525761
NE0452		0	0	0	0
NE0453		32.0954	9.73617	15.7237	5.321	2.04121	0.0809243
NE0454		1.79063	0.729502	1.57313	0.902872	1.13826	0.76246
NE0455		52.4771	19.3243	137.064	15.4644	-2.61188	0.00472455
NE0456		78.4992	11.7225	62.5365	2.50286	1.25525	0.136885
NE0457		93.4267	7.6494	62.226	9.29329	1.50141	0.0118506
NE0458	Plec1	4.24358	0.87915	4.32695	0.842216	-1.01965	0.911307
NE0459	fliR	5.15258	1.19009	5.34876	0.385413	-1.03808	0.807409
NE0460	fliQ	10.3439	11.8245	4.91729	1.88343	2.10357	0.51122
NE0461	fliP	19.9121	7.85237	12.645	1.57733	1.5747	0.247517
NE0462		8.80364	7.89337	8.66293	1.75073	1.01624	0.978471
NE0463	fliN	3.42205	1.81064	1.80681	0.773854	1.89398	0.259674
NE0464	fliM	26.3156	8.62267	26.0623	2.63995	1.00972	0.964988
NE0465	fliL	37.2915	5.57306	25.0668	2.33688	1.48769	0.0468862
NE0466		81.4413	28.0108	34.1783	3.79199	2.38284	0.0972736
NE0467		23.6896	4.23304	66.1394	7.16801	-2.79192	0.0022399
NE0468	rfaH	303.943	87.6393	353.27	26.905	-1.16229	0.436127
NE0469	rmlB	72.1407	26.6321	73.9546	1.94585	-1.02514	0.916991
NE0470		81.5382	31.0948	56.0369	10.9365	1.45508	0.289497
NE0471		11.9704	2.42179	21.2691	4.85075	-1.77681	0.0605838
NE0472		43.6667	11.7705	45.5621	4.15735	-1.0434	0.812767
NE0473		39.3358	7.26599	12.4043	7.04368	3.17115	0.00998211
NE0474		127.88	18.3692	150.202	4.28753	-1.17456	0.164264
NE0475		63.8385	12.0707	42.8409	7.30559	1.49013	0.074632
NE0476		80.8625	28.0515	59.2758	10.2241	1.36417	0.31403
NE0477		69.6386	15.7993	103.141	16.6574	-1.48109	0.0650064
NE0478		53.7366	11.4597	150.998	18.8563	-2.80997	0.00331517
NE0479		41.0974	12.539	63.3401	9.42587	-1.54122	0.0748794
NE0480		80.7138	11.6329	143.431	40.7399	-1.77703	0.107116
NE0481		187.666	21.509	222.807	11.5948	-1.18726	0.0864339
NE0482		51.3806	13.8083	97.1845	17.8377	-1.89146	0.0270834
NE0483	wzt	58.3024	17.229	64.2982	4.02147	-1.10284	0.611469
NE0484		141.372	21.6502	166.307	1.44299	-1.17638	0.183683
NE0485		66.9131	0.888996	89.7398	1.5115	-1.34114	0.000114034
NE0486	rffE	97.0286	5.05965	102.425	7.2564	-1.05561	0.35687
NE0487		83.7498	18.2325	83.7401	6.11597	1.00012	0.999371
NE0488		41.9529	3.84704	34.4072	11.5881	1.21931	0.37892
NE0489	abiR	104.929	7.43711	115.466	4.69635	-1.10042	0.119449
NE0490		139.051	44.4009	239.121	7.65034	-1.71966	0.0559906
NE0491		95.6951	27.406	112.585	13.681	-1.1765	0.411333
NE0492		176.909	48.3376	173.6	20.0774	1.01906	0.920497
NE0493		69.0008	45.7432	165.03	61.6716	-2.39171	0.101976
NE0494		38.875	22.4417	28.6574	4.04859	1.35654	0.514578
NE0495		174.762	101.026	347.997	118.1	-1.99126	0.127425
NE0496		55.9663	13.0683	42.4234	11.2523	1.31923	0.246837
NE0497		82.1955	18.327	101.131	18.1249	-1.23038	0.272164
NE0498	ntrR2	293.619	15.6512	220.715	20.7305	1.33031	0.00991472
NE0499		348.524	52.3948	159.47	7.01111	2.18552	0.0230182
NE0500		292.312	63.3437	124.997	8.86095	2.33855	0.0422614
NE0501		201.235	23.4249	112.856	3.88266	1.7831	0.0202876
NE0502	wbpM	245.824	33.4459	135.93	7.15952	1.80846	0.0252503
NE0503		180.868	9.60073	86.4543	8.3639	2.09207	0.000236614
NE0504	glnA1	151.701	28.2566	187.557	20.3484	-1.23636	0.156231
NE0505	rluD	60.7237	8.81498	61.483	7.87883	-1.0125	0.916856
NE0506		99.4256	30.1777	234.287	42.239	-2.3564	0.0135848
NE0507	rdgC	69.2666	21.2663	54.8013	5.27515	1.26396	0.360063
NE0508		154.457	30.6957	121.705	15.1037	1.26911	0.198496
NE0509	SCO1	61.0945	10.6799	85.6234	14.0357	-1.40149	0.0782049
NE0510		110.852	7.60301	129.915	24.7149	-1.17198	0.312175
NE0511		268.522	24.6592	316.057	13.8946	-1.17702	0.0583981
NE0512		513.051	48.642	317.738	23.0529	1.6147	0.00940868
NE0513		58.3613	16.2544	85.1841	4.97261	-1.4596	0.0929872
NE0514		141.58	8.65443	195.391	20.9731	-1.38008	0.0327395
NE0515	baeS	119.995	12.591	200.531	27.0761	-1.67116	0.0211201
NE0516		29.7975	9.672	40.2606	8.82755	-1.35114	0.239138
NE0517		1.17729	0.784059	1.9364	0.536318	-1.64479	0.247266
NE0519/NE0561/NE1585/NE1789/NE2201/NE2274/NE2446		58.5632	7.64833	154.177	15.2889	-2.63266	0.00253246
NE0520		11.1701	2.0078	11.156	0.975648	1.00127	0.991955
NE0521	cbbF	100.515	31.7788	96.7959	26.3896	1.03842	0.883867
NE0522		151.289	33.0825	131.125	17.0292	1.15378	0.417363
NE0523		108.69	61.087	97.2407	6.67858	1.11774	0.776902
NE0524		83.0355	28.9129	254.393	26.4738	-3.06366	0.00168265
NE0525		96.0636	32.0441	356.843	15.428	-3.71466	0.00128528
NE0526		100.1	12.8265	196.676	74.7257	-1.96479	0.151015
NE0527		5398.8	3837.71	909.185	382.169	5.93807	0.178819
NE0528	hflB	2857.94	1281.11	1399.51	81.0625	2.0421	0.186937
NE0529	folP	81.8251	12.7389	60.5297	3.09397	1.35182	0.0940139
NE0530	glmM	56.5252	19.7328	79.1585	13.135	-1.40041	0.184028
NE0531		52.8085	9.1027	75.2041	14.5142	-1.42409	0.0989418
NE0532	cysG	50.4266	4.00062	48.0776	6.98315	1.04886	0.646106
NE0533		29.7073	1.43151	20.3468	3.59856	1.46005	0.0323139
NE0534		82.8788	19.4902	47.4211	3.52707	1.74772	0.0832378
NE0535		10.2203	2.21877	13.9917	2.77167	-1.36902	0.143035
NE0536		16.9046	6.60442	15.1279	2.94967	1.11744	0.701411
NE0537		20.0866	7.52991	20.1712	3.10245	-1.00421	0.986904
NE0538		11.1188	2.93874	9.81628	1.37474	1.13269	0.539499
NE0539	yegM	12.8546	3.73295	7.78205	0.682085	1.65183	0.138679
NE0540		16.6089	1.53593	14.0029	1.44953	1.18611	0.0996193
NE0541		4.30502	2.304	17.0373	5.96488	-3.95755	0.051437
NE0542		55.0299	12.89	81.3158	3.11612	-1.47766	0.0644009
NE0543		10.4574	4.81878	21.7039	3.66995	-2.07546	0.0357204
NE0544		10.5078	5.37304	23.8587	2.47777	-2.27058	0.0333839
NE0545		34.0865	1.6166	96.2883	5.40607	-2.82483	0.00123072
NE0546		37.972	4.62287	50.5846	6.96745	-1.33216	0.0683576
NE0547		8.30157	1.24807	19.6187	2.54538	-2.36325	0.00684266
NE0548		37.1592	4.2281	53.3301	4.49904	-1.43518	0.0106188
NE0549		15.8811	0.795979	18.8162	2.77458	-1.18482	0.202273
NE0550		6.93275	3.95475	6.85353	1.0472	1.01156	0.975957
NE0551		30.4164	15.0062	44.1782	7.18382	-1.45245	0.251233
NE0552		20.4315	6.88774	33.1303	4.69711	-1.62154	0.0656376
NE0553		66.9418	9.3678	97.9723	14.2437	-1.46355	0.0421087
NE0554		7.90111	6.3245	9.73716	3.20781	-1.23238	0.684573
NE0555		6.9715	1.63792	11.3358	1.24071	-1.62602	0.024014
NE0556		20.8758	4.76444	18.0651	3.08337	1.15559	0.446839
NE0557		35.1151	8.05758	42.554	1.90776	-1.21185	0.247637
NE0558		14.6845	3.41591	43.8751	6.75362	-2.98785	0.00713045
NE0559		19.8513	1.9229	22.8607	3.93943	-1.1516	0.322555
NE0562		2.09641	1.31241	1.99177	1.35634	1.05254	0.928116
NE0563		31.8123	17.9788	24.2771	3.8117	1.31038	0.545914
NE0564		34.1332	7.66756	26.4806	4.44998	1.28899	0.225964
NE0565		13.7644	1.92705	11.0964	2.90968	1.24044	0.2659
NE0566		97.6044	14.5085	126.764	4.76956	-1.29875	0.0616521
NE0567	dfrA_1	108.994	27.3013	97.4877	19.747	1.11803	0.588928
NE0568	thyA	56.9493	19.2179	73.3782	9.59531	-1.28848	0.278847
NE0569		146.214	34.0369	163.477	18.9674	-1.11806	0.496567
NE0570		615.049	63.2351	396.835	93.0472	1.54988	0.0343622
NE0571		185.462	25.0998	154.816	20.5477	1.19794	0.179878
NE0572	cbl	12.7278	4.29598	21.558	6.33307	-1.69377	0.125901
NE0573		75.9635	24.365	42.4631	4.89791	1.78893	0.135216
NE0574		85.9044	47.2054	27.5517	2.02962	3.11793	0.165355
NE0575		20.9618	6.82428	10.0854	1.19617	2.07842	0.105852
NE0576	cysA	45.7282	7.99021	20.9617	1.17621	2.18151	0.0307156
NE0577	cysW	45.5294	16.5034	17.3512	2.31714	2.624	0.095081
NE0578	cysU	33.1611	6.03842	12.9428	1.97848	2.56212	0.020122
NE0579		139.615	69.0488	197.366	4.28113	-1.41364	0.284217
NE0580		32.7005	8.99179	32.1141	7.2938	1.01826	0.934484
NE0581		50.3063	13.1527	27.1928	3.84423	1.84999	0.0830191
NE0582	sbp1	59.9591	30.3196	31.2263	6.54436	1.92015	0.239291
NE0583		46.6	9.29567	25.4759	5.86683	1.82918	0.037601
NE0584	rpoH	353.891	32.8819	301.01	9.29576	1.17568	0.0988937
NE0585		38.4658	5.2626	55.0438	15.8042	-1.43098	0.203859
NE0586		323.977	78.9139	107.778	1.10142	3.00596	0.0416308
NE0587		110.333	9.66992	54.3175	4.8139	2.03126	0.00317901
NE0588		115.807	6.81676	84.4908	9.01383	1.37065	0.0103207
NE0589	ppc	74.6121	13.706	50.8713	10.6643	1.46668	0.0809226
NE0590	hemC	203.437	59.2358	514.37	38.7416	-2.5284	0.00285377
NE0591	hemD	218.142	48.7884	206.907	23.9309	1.0543	0.744674
NE0592		295.317	45.2861	228.362	34.3874	1.2932	0.116053
NE0593	hemY	622.022	26.6761	501.493	80.6319	1.24034	0.110845
NE0594		203.19	29.7	255.151	30.0518	-1.25573	0.100209
NE0595		153.44	24.8792	165.028	19.6879	-1.07552	0.56304
NE0596	pilC	67.206	10.7281	44.7175	1.30014	1.5029	0.0661729
NE0597	pilD	161.97	24.6797	105.293	11.3593	1.53828	0.0404916
NE0598	coaE	81.126	27.38	53.4707	10.538	1.5172	0.215547
NE0599		210.92	46.4437	290.636	40.346	-1.37794	0.0895109
NE0600		116.995	36.8658	282.337	38.2601	-2.41324	0.00575255
NE0601		113.837	7.8143	97.7282	8.80831	1.16483	0.0777823
NE0602		71.7435	15.5559	43.2636	5.23877	1.65829	0.074245
NE0603		57.4409	6.88415	41.614	6.24413	1.38033	0.0424844
NE0604		75.1494	11.0452	56.5504	9.50808	1.32889	0.0930811
NE0605		45.3886	9.77211	73.621	28.852	-1.62202	0.226439
NE0606	cah	176.081	9.29577	146.17	31.8852	1.20463	0.241296
NE0607	gcvT	441.984	262.532	402.036	28.1725	1.09937	0.81731
NE0608	gcvH1	803.627	393.406	324.1	16.9013	2.47956	0.168944
NE0609		259.236	127.662	159.342	24.718	1.62692	0.306881
NE0610		460.773	253.067	139.514	13.4405	3.30269	0.15858
NE0611		343.775	177.694	133.324	14.7174	2.5785	0.175872
NE0612	plsC	255.028	147.433	76.0684	5.46707	3.35261	0.17008
NE0613	apaH	46.4416	26.4454	36.3329	4.178	1.27823	0.577474
NE0614		47.7011	21.5593	67.1839	16.842	-1.40843	0.288574
NE0615	omlA	76.6085	37.8181	96.3602	13.7495	-1.25783	0.468342
NE0616	fur1	303.154	51.1799	382.514	45.5047	-1.26178	0.11614
NE0617	oprC	33.6778	9.96423	34.3422	0.594185	-1.01973	0.918681
NE0618		61.9866	11.3384	73.6176	4.05388	-1.18764	0.210648
NE0619		64.6378	18.4193	60.6819	8.03356	1.06519	0.757624
NE0620		65.3549	24.7916	65.038	5.73872	1.00487	0.984579
NE0621		51.5243	16.2201	82.259	9.21179	-1.59651	0.0608426
NE0622		92.221	25.4679	71.2262	13.6702	1.29476	0.295699
NE0623	dcd	145.856	18.2028	162.279	30.4251	-1.1126	0.476593
NE0624	mrp	118.261	23.3707	264.305	30.4043	-2.23493	0.00341826
NE0625	metG	209.302	31.9716	218.716	18.8155	-1.04498	0.687987
NE0626	pepN	132.205	12.6271	113.332	9.32333	1.16653	0.111721
NE0627		22.7001	2.85282	28.4599	4.21323	-1.25374	0.131178
NE0628		19.6712	5.35407	24.3164	0.583273	-1.23615	0.271025
NE0629		21.2364	2.99874	24.0843	2.69681	-1.13411	0.289118
NE0630		10.2741	0.794489	13.6176	2.86341	-1.32543	0.173466
NE0631		14.9393	0.868237	21.405	5.26796	-1.43279	0.164254
NE0632		22.5326	2.5495	17.4999	2.5033	1.28759	0.0712534
NE0633		286.878	91.5833	191.364	36.5738	1.49912	0.204972
NE0634	cobO	185.064	15.4825	183.892	40.1585	1.00638	0.965777
NE0635		135.284	11.3496	161.086	37.7662	-1.19072	0.359098
NE0636		31.2594	15.6099	59.0922	10.148	-1.89038	0.0707425
NE0637	tatC	31.969	9.96465	37.477	4.30384	-1.17229	0.450122
NE0638		159.032	16.7559	239.796	34.666	-1.50785	0.0382735
NE0639	tatA	69.9609	25.9757	96.2532	32.6415	-1.37581	0.339184
NE0640	hitA	151.832	32.2367	217.513	16.0426	-1.43259	0.0524817
NE0641	hisE	144.352	40.1114	176.359	19.2889	-1.22173	0.304702
NE0642	hisI	88.3162	20.7364	210.771	9.43733	-2.38655	0.0034785
NE0643	hisF	44.8891	31.5929	48.0474	6.78288	-1.07036	0.879963
NE0644	hisA	186.305	63.8815	283.138	32.4898	-1.51976	0.10209
NE0645	hisH	298.122	115.634	259.166	20.8429	1.15032	0.620643
NE0646	hisB	89.8211	28.8834	109.441	9.04421	-1.21844	0.361628
NE0647	hisC1	133	21.3924	232.528	35.8004	-1.74833	0.0217521
NE0648		224.04	66.3679	273.999	94.337	-1.22299	0.49928
NE0649	ispH	233.782	49.2117	399.372	19.7572	-1.70831	0.0172898
NE0650		160.409	16.6536	130.352	10.8174	1.23058	0.0686384
NE0651	aroQ1	253.845	101.452	504.955	48.9001	-1.98922	0.0329648
NE0652	accB1	125.524	35.4508	148.407	20.0619	-1.18229	0.398981
NE0653	accC1	162.162	59.5066	164.548	4.95292	-1.01472	0.951033
NE0654	prmA	62.3464	23.6924	91.1455	2.97258	-1.46192	0.168011
NE0655		71.5518	30.753	83.577	13.3559	-1.16806	0.582456
NE0656	amiB	50.2684	19.4268	96.4398	7.01266	-1.9185	0.0415868
NE0657		83.4971	13.6298	240.347	36.2288	-2.87851	0.00984066
NE0658		102.344	10.906	133.641	14.7222	-1.3058	0.0460673
NE0659	metK	96.4824	29.5561	190.686	19.336	-1.97638	0.013985
NE0660	ahcY	137.947	40.8599	142.334	9.62851	-1.0318	0.871555
NE0661	metF	16.2953	7.75391	27.4125	9.26619	-1.68223	0.188426
NE0662		34.3637	6.04594	37.101	2.75041	-1.07966	0.530326
NE0663	sbcB_1	6.72489	5.84342	3.37911	3.15271	1.99014	0.445611
NE0664		9.00947	1.38739	30.579	17.3026	-3.3941	0.162652
NE0665		4.84488	0.981687	15.0518	4.44375	-3.10673	0.0518559
NE0666		41.0559	6.69387	31.629	4.74915	1.29804	0.125209
NE0667		53.147	21.1839	105.073	18.7855	-1.97703	0.0343222
NE0668		7.58273	3.45386	6.09291	1.13865	1.24452	0.539937
NE0669		9.80584	1.66571	5.4729	0.829501	1.79171	0.0285681
NE0670		4.37298	2.99155	5.0935	0.552475	-1.16477	0.71915
NE0671	sbcB_2	61.8924	8.40479	96.619	6.66111	-1.56108	0.00576897
NE0672		101.856	10.9338	79.1068	8.06655	1.28758	0.0488063
NE0673	glcF	61.7046	17.7848	44.377	5.28248	1.39046	0.228459
NE0674	glcE	48.235	4.74014	34.792	3.28078	1.38638	0.019676
NE0675	glcD	102.86	30.3758	85.3818	12.5896	1.2047	0.432711
NE0676		226.356	43.2028	277.87	31.4058	-1.22758	0.176888
NE0677	rmlA	9.2743	2.54792	24.0593	0.519875	-2.59419	0.00775067
NE0678	rmlC	16.7334	5.37733	27.0097	3.63038	-1.61412	0.0597577
NE0679		29.1116	0.440336	39.8135	4.22771	-1.36762	0.0469159
NE0680	yrhG	121.86	32.1612	301.87	13.2147	-2.47719	0.00465409
NE0681		91.9311	17.4707	202.606	13.2298	-2.20389	0.0012896
NE0682	senC	73.2641	12.9765	201.236	22.5487	-2.74672	0.00266602
NE0683	coxA2	261.554	59.6121	1430.25	258.702	-5.4683	0.012535
NE0684	coxB_1	86.707	29.9366	937.745	179.34	-10.8151	0.0126626
NE0685	leuC	385.554	36.9765	437.188	7.26488	-1.13392	0.131926
NE0686		154.95	9.06769	146.476	29.7771	1.05785	0.677234
NE0687	leuD	289.632	53.6734	154.601	29.689	1.87342	0.02962
NE0688	leuB	733.232	74.1676	327.015	16.0093	2.24219	0.00854549
NE0689	asd	431.128	23.9052	217.113	15.3141	1.98573	0.000500061
NE0690		453.313	132.613	445.213	21.6374	1.01819	0.925943
NE0691	truA	211.321	55.7976	170.611	8.34799	1.23862	0.333162
NE0692	trpF	215.038	61.7163	237.737	6.99685	-1.10556	0.590045
NE0693	trpB	442.128	138.447	382.222	12.7193	1.15673	0.53216
NE0694	trpA	240.254	90.9166	148.781	10.8914	1.61481	0.222222
NE0695	accD	196.634	68.7477	110.106	4.93237	1.78585	0.160409
NE0696	folC	240.267	13.9025	215.506	3.03074	1.1149	0.0847666
NE0697		209.195	14.527	331.537	86.8127	-1.58483	0.131109
NE0698	cvpA	344.438	59.3101	310.717	50.8864	1.10853	0.497267
NE0699	purF	212.144	12.851	166.654	24.3729	1.27296	0.0637863
NE0700	metZ	186.118	7.08193	139.939	20.8088	1.33	0.0494331
NE0701	ilvA	74.1782	11.7123	73.2054	7.15055	1.01329	0.909361
NE0702		268.492	33.6059	361.209	28.2218	-1.34532	0.0227227
NE0703		68.4892	21.845	110.958	35.2737	-1.62008	0.164996
NE0704		16.6859	5.09985	16.1934	1.22152	1.03041	0.884365
NE0705		10.4715	2.85455	14.2768	2.24655	-1.3634	0.147752
NE0706		7.11851	3.61274	8.60004	2.21122	-1.20812	0.583631
NE0707		17.3735	6.45784	16.6002	2.27377	1.04658	0.859755
NE0709		0	0	0	0
NE0710		12.7436	8.62175	19.0204	7.75586	-1.49254	0.402143
NE0711		13.5587	6.39025	24.6507	11.9909	-1.81808	0.25084
NE0712		81.0482	30.8191	125.603	27.8796	-1.54973	0.137599
NE0713		31.3814	11.5197	64.1397	5.43229	-2.04388	0.0234777
NE0714		0.103766	0.179729	0.186329	0.322732	-1.79566	0.723485
NE0717		25.0725	4.04793	15.1684	3.13476	1.65294	0.0313152
NE0718		9.92122	3.3165	8.51692	2.13536	1.16488	0.576172
NE0719		24.8456	8.40238	21.1905	2.28933	1.17248	0.534223
NE0720		38.3736	6.73529	53.8821	0.755429	-1.40414	0.055835
NE0721	yraL	23.727	2.30668	80.6243	16.5879	-3.39799	0.0253254
NE0722		14.413	7.16745	24.6843	2.04421	-1.71264	0.12205
NE0723		19.7147	2.76623	16.5087	3.4617	1.1942	0.281471
NE0724		113.841	30.6907	111.324	17.4228	1.02261	0.909096
NE0725		63.8624	31.3967	46.6286	13.3101	1.3696	0.452355
NE0726		24.7569	9.13199	21.3092	8.07387	1.1618	0.650219
NE0727	pyrC	26.5915	7.85207	60.5622	6.4725	-2.2775	0.00495797
NE0728		41.8022	13.2767	76.392	15.5726	-1.82746	0.0442355
NE0729		73.0118	34.8992	199.013	11.8039	-2.72576	0.0165687
NE0730		96.2277	62.8563	51.7607	12.0073	1.85909	0.344708
NE0731		313.746	158.658	97.5662	14.9666	3.21573	0.141025
NE0732	ybbB	25.0419	5.77179	36.5742	4.64029	-1.46052	0.0569325
NE0733	selD	82.3549	16.0927	70.1996	11.5774	1.17315	0.353675
NE0734	abcZ	251.824	37.5045	115.273	1.19096	2.18458	0.0241388
NE0735		869.79	266.983	1449.72	290.792	-1.66675	0.0641217
NE0736		471.463	53.7707	1333.79	482.464	-2.82905	0.0886388
NE0737		116.804	23.1054	218.558	18.2107	-1.87115	0.00461958
NE0738		432.304	103.45	490.195	29.7932	-1.13391	0.437768
NE0739		289.653	78.2954	270.126	25.9116	1.07229	0.715091
NE0740		341.342	67.3037	221.043	30.4792	1.54423	0.0726663
NE0741		221.158	53.0166	297.787	25.8047	-1.34649	0.11298
NE0742		228.112	70.058	252.971	7.18399	-1.10898	0.602061
NE0743		190.816	32.6229	187.867	15.3476	1.0157	0.896768
NE0745		202.531	30.5361	216.269	8.51765	-1.06783	0.521907
NE0746		57.2982	6.70599	109.456	4.47165	-1.91029	0.000741827
NE0747		0	0	0	0
NE0749		3.19252	2.5927	1.42758	0.738534	2.23632	0.360232
NE0751	tnpR_1	150.75	22.9088	177.974	20.3215	-1.18059	0.199444
NE0752		120.726	8.35123	182.917	14.3063	-1.51514	0.00591845
NE0753		57.7729	16.6502	49.1979	16.5828	1.17429	0.561691
NE0754		21.8277	3.56702	24.9195	5.37532	-1.14164	0.459678
NE0755		6.8554	3.82816	7.60645	1.94774	-1.10956	0.781962
NE0756		4.57753	2.24175	4.34433	1.41838	1.05368	0.887627
NE0757	cobN	14.8698	2.33667	13.4543	1.14353	1.10521	0.417519
NE0758		21.544	8.35934	13.0977	2.09568	1.64487	0.217626
NE0759		259.223	57.9645	669.826	34.594	-2.58397	0.00124706
NE0760	nusA	331.704	71.2804	681.653	32.241	-2.055	0.0057859
NE0761	infB	386.007	51.4276	311.999	43.5766	1.23721	0.131908
NE0762	rbfA	427.319	123.415	120.345	17.1562	3.55078	0.0474721
NE0763	truB	91.3911	16.8047	77.5706	6.64958	1.17817	0.289311
NE0764	ccmA	332.206	86.6147	483.585	47.0599	-1.45568	0.0740867
NE0765	ccmB	248.236	54.6867	275.965	53.4343	-1.11171	0.563995
NE0766	ccmC	278.083	45.8044	257.531	44.0475	1.0798	0.605298
NE0767	ccmE	774.604	207.799	881.447	100.979	-1.13793	0.483642
NE0768	ccmF	583.961	53.902	446.515	20.9597	1.30782	0.0342488
NE0769	ccmG	424.997	70.267	332.074	64.0226	1.27983	0.1663
NE0770	ccmH	522.691	71.0651	356.712	10.9943	1.4653	0.0529625
NE0771	cycH	413.888	24.1301	273.905	10.3108	1.51106	0.00401222
NE0772	bcp	332.201	62.2782	381.476	53.785	-1.14833	0.359393
NE0773		147.004	35.0727	272.977	26.3945	-1.85694	0.00924603
NE0774		126.824	8.0106	94.7635	5.5775	1.33833	0.00660419
NE0775		25.2667	5.14439	108.394	14.4909	-4.28999	0.00524671
NE0776		35.483	2.93975	70.0483	7.6725	-1.97414	0.00876105
NE0777	TGL2	35.9603	12.2754	46.0931	9.38668	-1.28178	0.323518
NE0778	argA	51.5234	11.3087	63.7187	10.5086	-1.23669	0.243402
NE0779		17.0269	2.64874	26.03	4.54392	-1.52876	0.0543173
NE0780		142.288	49.2198	236.277	23.4323	-1.66055	0.0618591
NE0781		235.89	57.153	313.047	15.9143	-1.32709	0.135955
NE0782	sufI	30.2522	6.59547	48.2326	1.42537	-1.59435	0.0369478
NE0783		112.062	8.33133	202.948	30.3358	-1.81103	0.0281131
NE0784		74.227	24.4734	131.114	24.8805	-1.76639	0.0476844
NE0785	uvrB	50.8493	7.94292	55.9245	4.58895	-1.09981	0.404566
NE0786	aatA	371.922	56.6139	572.503	50.5921	-1.53931	0.0105193
NE0787		106.331	29.7298	98.7383	14.9797	1.0769	0.719602
NE0788		12.5347	5.12083	34.4395	4.2956	-2.74753	0.00519799
NE0789		27.4123	5.03895	63.3479	16.7863	-2.31093	0.0554983
NE0790		48.0082	11.053	105.127	10.935	-2.18977	0.00312858
NE0791		107.465	10.305	95.378	12.5619	1.12673	0.269504
NE0792		336.791	39.9381	244.511	49.5953	1.37741	0.0688738
NE0793	ribD	130.445	31.9752	183.835	20.2677	-1.4093	0.0825948
NE0794		139.378	19.9065	112.085	13.5697	1.24351	0.130659
NE0795		158.689	33.975	127.726	7.77487	1.24241	0.252201
NE0796		74.4545	5.13951	106.929	5.07209	-1.43616	0.00146603
NE0797		64.5825	27.302	115.899	21.5384	-1.79459	0.0662199
NE0798		373.129	48.6314	940.837	109.023	-2.52148	0.00503308
NE0799		129.308	43.3229	318.948	34.2842	-2.46657	0.00471892
NE0800		153.595	41.3894	101.47	6.15361	1.5137	0.15824
NE0801		171.885	58.1178	118.233	4.94261	1.45379	0.250385
NE0802		146.916	58.1083	109.403	9.45618	1.34289	0.379815
NE0803		92.2377	14.6475	64.5043	0.81554	1.42995	0.0812921
NE0804		97.7981	16.8023	80.0312	7.75083	1.222	0.200845
NE0805		69.3441	15.7627	81.4475	5.46911	-1.17454	0.314491
NE0806		53.1156	12.3303	60.9158	2.28742	-1.14685	0.387783
NE0807		80.7806	14.7966	106.199	2.05445	-1.31466	0.0941212
NE0808	secA	155.169	38.5305	226.274	17.0708	-1.45824	0.0680694
NE0809		286.268	45.7816	865.098	100.71	-3.02199	0.0037513
NE0810		790.598	137.396	1754.08	286.293	-2.21867	0.0149249
NE0811	petC	780.787	94.4819	824.917	110.348	-1.05652	0.627224
NE0812	sspA	2424.86	533.301	1378.75	49.7913	1.75874	0.0755447
NE0813	sspB	255.735	47.3553	304.826	31.482	-1.19196	0.219442
NE0815		38.1116	18.2532	61.8967	11.8969	-1.62409	0.143168
NE0816		87.5249	17.7928	116.513	19.9609	-1.3312	0.134572
NE0817		49.0992	10.0815	47.7525	10.0093	1.0282	0.877549
NE0818		27.358	4.17354	15.2017	0.978516	1.79967	0.0315483
NE0819		48.2289	8.59791	53.1768	3.56911	-1.10259	0.432698
NE0820		72.4611	8.98843	72.6645	4.16665	-1.00281	0.973998
NE0821		26.1775	2.63491	24.0369	5.02668	1.08905	0.559869
NE0822		41.847	6.1587	29.5972	6.99323	1.41388	0.0861416
NE0823		198.891	57.4243	111.543	4.95344	1.78309	0.117855
NE0824		752.409	36.164	333.845	39.2471	2.25376	0.000177113
NE0825		73.9495	13.5347	33.5844	8.1442	2.2019	0.0177257
NE0826		18.8689	4.49128	19.8051	0.853947	-1.04962	0.754693
NE0827		24.2673	18.1854	14.442	3.38339	1.68032	0.449242
NE0828		18.5774	5.42914	27.5131	2.78727	-1.481	0.0853692
NE0829		41.8146	13.7699	32.0611	4.84827	1.30422	0.346132
NE0830		104.416	14.7206	215.274	29.8302	-2.06169	0.0111349
NE0831		307.408	59.4863	361.384	28.7413	-1.17559	0.255372
NE0832		128.617	28.564	73.1701	7.77664	1.75777	0.0692813
NE0833	hrpA	37.5148	7.72154	39.8834	3.81633	-1.06314	0.667183
NE0834		13.5775	4.18428	12.7347	1.77694	1.06618	0.771357
NE0835	tnpA	31.8647	3.06304	17.7876	1.41549	1.7914	0.00672606
NE0836	tnpR_2	75.1803	25.9131	41.5932	3.22667	1.80751	0.15192
NE0837		18.2696	6.682	6.98849	4.01746	2.61425	0.0800859
NE0838	merD	17.3083	3.07314	8.55981	2.78329	2.02204	0.02205
NE0839	merA	24.5486	1.52274	6.85914	3.38535	3.57896	0.00492954
NE0840	merC	5.24416	2.25708	11.9261	10.3456	-2.27417	0.379947
NE0841	merP	4.80602	3.66091	7.79256	10.4497	-1.62141	0.67823
NE0842	merT	10.5684	3.61353	20.5789	16.7279	-1.94721	0.40976
NE0843	merR	99.798	34.3881	96.6055	6.60859	1.03305	0.88814
NE0844		11.7783	2.63328	13.9778	1.90031	-1.18674	0.311774
NE0845		53.6436	14.269	73.2932	20.9403	-1.3663	0.259118
NE0846		31.4922	1.81362	45.0786	8.11452	-1.43142	0.0947244
NE0847		30.3925	7.52992	24.1554	3.90652	1.2582	0.292458
NE0848		28.5394	13.0014	34.8966	14.2946	-1.22275	0.599518
NE0849		49.4547	11.4708	101.878	13.1303	-2.06002	0.00680587
NE0850		66.4613	19.2387	116.194	27.3886	-1.74829	0.0687554
NE0851		191.934	13.9164	244.615	23.8882	-1.27447	0.0412806
NE0852	yvgQ	164.993	78.8367	76.8652	18.6838	2.14653	0.187299
NE0853	yvgR	168.436	34.6434	88.201	11.6743	1.90969	0.0452332
NE0854	cysB	54.6882	2.80472	157.518	32.129	-2.8803	0.0302273
NE0855	cysH	1375.15	272.113	2176.58	116.369	-1.5828	0.0229395
NE0856	cysD	478.428	82.3758	670.618	67.3192	-1.40171	0.0371401
NE0857	cysN	282.077	44.5659	198.765	37.8815	1.41915	0.0707948
NE0858		199.238	41.0049	181.021	7.60275	1.10064	0.523815
NE0859	pntAa	747.456	270.169	736.78	18.3348	1.01449	0.95172
NE0860	pntAb2	364.817	127.863	275.655	19.4044	1.32346	0.350236
NE0861	pntB	654.825	170.88	471.189	17.3491	1.38973	0.202688
NE0862		281.092	44.4161	439.111	63.5133	-1.56216	0.0290468
NE0863	bfr	1501.74	317.744	4938.62	161.335	-3.2886	0.000497618
NE0864		47.8098	16.9758	97.671	12.0501	-2.04291	0.0176446
NE0865		179.823	36.5138	248.234	20.1855	-1.38044	0.06274
NE0866	hemH_1	80.6516	11.4706	116.104	12.398	-1.43958	0.0222798
NE0867	purK	166.655	38.5154	272.074	24.8989	-1.63256	0.0221339
NE0868	purE	181.784	31.8246	453.188	17.4109	-2.493	0.000842212
NE0869	exbD2	150.378	57.3623	154.551	61.1886	-1.02775	0.935494
NE0870	sodB	843.631	57.2687	295.286	46.5058	2.857	0.000267707
NE0871	hisG	482.3	37.5276	342.688	43.3592	1.4074	0.0141044
NE0872	hisD	219.453	31.1082	221.271	9.78081	-1.00829	0.93056
NE0873	ubiH	115.137	4.25839	104.124	6.20014	1.10576	0.072217
NE0874		221.624	32.2711	196.305	24.0903	1.12898	0.341932
NE0875	fis	41.7666	7.01388	60.541	14.6115	-1.44951	0.142432
NE0876	purH	123.836	4.11688	117.994	9.75573	1.04951	0.417025
NE0877	purD	338.725	75.9689	217.392	2.83945	1.55813	0.109402
NE0878		27.8032	8.18706	18.995	5.75731	1.46371	0.210042
NE0879		143.307	22.0792	162.262	25.5497	-1.13227	0.387055
NE0880		27.6686	6.18353	42.9975	7.48462	-1.55402	0.054221
NE0881		44.5949	7.20224	58.5662	3.40467	-1.31329	0.0597685
NE0882	surA	84.0281	28.8677	75.1522	7.19885	1.11811	0.651746
NE0883	pdxA	91.288	7.53764	65.0242	5.99532	1.40391	0.0103154
NE0884	ksgA	179.792	27.9671	227.214	41.531	-1.26376	0.186219
NE0885	ogt	107.277	59.5154	252.848	31.5908	-2.35697	0.0324745
NE0886		0	0	0	0
NE0887		0	0	0	0
NE0888		0	0	0	0
NE0889		0	0	0	0
NE0890		0	0	0	0
NE0891		0	0	0	0
NE0892		0	0	0	0
NE0893		0	0	0	0
NE0894		0	0	0	0
NE0895		20.1375	3.29224	23.7345	12.7945	-1.17863	0.678818
NE0896		23.2668	4.07284	20.8943	1.87356	1.11355	0.431059
NE0897	efp	77.0137	31.4885	319.541	22.9916	-4.14914	0.000665094
NE0898		66.9827	6.65933	33.6947	4.79476	1.98793	0.00306974
NE0899	ldhA	105.421	31.2183	178.495	18.0658	-1.69316	0.0353295
NE0900		78.7419	18.9774	73.2319	16.9072	1.07524	0.726599
NE0901		106.595	18.055	65.8082	3.75049	1.61978	0.054203
NE0902		120.326	34.8799	234.291	21.7901	-1.94714	0.0132681
NE0903		180.331	11.1919	141.129	13.2328	1.27778	0.0181987
NE0904		142.337	39.8419	139.926	15.1358	1.01724	0.929066
NE0905		75.4955	35.2444	99.1605	31.1462	-1.31346	0.433376
NE0906	ftsH	393.85	101.631	374.07	32.4675	1.05288	0.773947
NE0907	adhC1	60.2586	14.6513	76.781	8.41028	-1.27419	0.183405
NE0908		147.102	12.4921	140.436	4.61032	1.04747	0.460142
NE0909	speC	184.248	40.3499	455.523	4.44917	-2.47233	0.00676329
NE0910		3338.06	1869.86	3300.48	626.375	1.01139	0.976174
NE0911	rimO	262.468	44.1562	222.819	12.709	1.17794	0.25648
NE0912		36.7167	4.06981	32.174	10.4741	1.14119	0.541428
NE0913		56.5187	25.9146	157.424	27.186	-2.78535	0.00969024
NE0914		45.4173	15.4725	128.49	5.38487	-2.8291	0.00629719
NE0915		33.4375	3.49077	58.2436	10.28	-1.74187	0.0412362
NE0916		52.7509	10.2304	81.7802	0.631183	-1.55031	0.0385429
NE0917		11.5898	4.08272	28.6379	5.50828	-2.47095	0.0149857
NE0918		57.793	22.5814	92.4906	5.14118	-1.60038	0.110406
NE0919		28.0219	3.63825	24.8679	1.73784	1.12683	0.272311
NE0920		19.7705	5.77306	22.4547	2.04467	-1.13577	0.513025
NE0921		29.9326	4.6803	43.2496	5.97587	-1.4449	0.0413538
NE0922	cphA	54.0266	49.5636	47.6772	23.0067	1.13317	0.854113
NE0923		63.0041	36.5517	45.9312	4.08134	1.3717	0.50398
NE0924	nirK	7423.85	1073.86	1777.84	291.46	4.17577	0.00818876
NE0925	ncgC	1326.24	503.883	666.073	232.134	1.99113	0.137416
NE0926	ncgB	1392.88	139.521	1050.54	199.24	1.32587	0.0788247
NE0927	ncgA	863.529	83.6035	2283.08	353.56	-2.6439	0.0159626
NE0928	nsrA	175.146	19.3387	366.607	12.5206	-2.09315	0.000347807
NE0929		84.0233	15.9622	56.112	7.16208	1.49742	0.0764026
NE0930		103.227	17.8307	96.2698	9.02803	1.07227	0.589563
NE0931		39.8547	8.13195	41.7464	8.01787	-1.04747	0.788424
NE0932		34.7229	12.7139	34.9049	8.9977	-1.00524	0.984928
NE0933	uvrC	70.8247	11.0234	56.5454	5.92594	1.25253	0.140584
NE0934		9.02971	3.05449	11.3801	2.5073	-1.26029	0.363199
NE0935		0	0	0	0
NE0936		8.97414	4.96928	9.79487	0.138159	-1.09145	0.801774
NE0937		98.2083	40.6336	70.9465	12.3058	1.38426	0.366287
NE0938		150.752	11.1505	94.7583	10.0279	1.59091	0.00305982
NE0940		542.072	87.1224	548.459	99.6668	-1.01178	0.937486
NE0941/NE2060	amoD	1834.42	121.654	1558.56	223.699	1.177	0.154626
NE0942/NE2061	amoE	1197.08	166.763	1185.53	186.496	1.00974	0.940161
NE0943/NE2062	amoB1/B2	14195.4	3278.41	10880.6	1060.37	1.30465	0.215825
NE0944/NE2063	amoA1/A2	18472.2	3581.35	11552.9	1505.83	1.59892	0.062387
NE0945/NE2064	amoC1/C2	143700	43816	43182.9	4024.26	3.3277	0.0567606
NE0946		125.26	11.059	189.529	22.1277	-1.51308	0.0213831
NE0947	cbbY	293.206	98.5889	231.282	38.2988	1.26774	0.395732
NE0948		1054.87	73.4259	614.394	68.9608	1.71692	0.00165519
NE0949		466.944	46.3975	338.795	31.4295	1.37825	0.0213561
NE0950	surE	410.771	35.8842	594.632	26.2958	-1.4476	0.00278676
NE0951		85.9448	6.98986	112.776	24.1539	-1.31219	0.187425
NE0952	ihfA	315.005	23.8827	344.392	57.309	-1.09329	0.478981
NE0953	pheT	557.518	73.172	872.038	94.4804	-1.56414	0.0119155
NE0954	pheS	179.246	18.0782	276.893	2.69893	-1.54476	0.00997493
NE0955	rplT	1944.1	657.698	2381.07	245.356	-1.22477	0.372385
NE0956	rpmI	85.8818	34.1489	131.256	41.1586	-1.52833	0.217977
NE0957	infC	210.266	31.0165	367.579	56.1075	-1.74816	0.0220903
NE0958	thrS	289.546	58.4324	536.379	14.6116	-1.85249	0.0139375
NE0961/NE2043/NE2338	haoB1/2/3	265.375	98.2067	317.488	15.9011	-1.19637	0.455893
NE0963	mnmA	154.209	22.1519	146.359	6.89934	1.05363	0.608639
NE0964	pilU	48.0965	5.10561	59.6005	4.25367	-1.23919	0.0416761
NE0965	pilT	16.0155	2.86494	14.22	2.16785	1.12626	0.438894
NE0966		141.758	50.536	134.551	18.7378	1.05357	0.834213
NE0967	fdx1	374.01	19.1944	468.217	84.2715	-1.25188	0.187601
NE0968	coaD	167.974	87.4326	140.596	8.55528	1.19473	0.642512
NE0969		138.159	13.1285	118.36	18.273	1.16728	0.209219
NE0970		150.499	55.378	163.651	17.2815	-1.08739	0.726926
NE0971	phnB	171.365	45.6045	121.599	33.938	1.40927	0.209745
NE0972		144.221	41.5682	103.57	23.9018	1.3925	0.233021
NE0973		26.2242	7.77034	52.3127	3.56909	-1.99482	0.0155875
NE0974		45.177	5.62093	189.167	19.3378	-4.18724	0.00350176
NE0975		163.827	24.7046	392.685	5.99838	-2.39695	0.00251681
NE0976		58.7349	8.52437	34.1799	3.82146	1.71841	0.0234924
NE0977		56.3306	9.16452	49.0745	1.01967	1.14786	0.303314
NE0978		170.498	26.3686	291.632	45.7917	-1.71047	0.0254034
NE0979		17.6079	2.19546	23.1936	6.06912	-1.31723	0.247473
NE0980		30.5813	5.74112	82.0369	13.6385	-2.68259	0.0124779
NE0981		75.5507	19.3196	255.125	13.5714	-3.37687	0.000362969
NE0982		217.446	136.013	95.1068	6.01008	2.28634	0.259424
NE0983	mraW	777.592	521.5	170.111	7.78587	4.5711	0.1811
NE0984	ftsL	161.303	109.101	45.7447	6.89143	3.52615	0.207593
NE0985	ftsI	278.839	161.116	101.041	5.27846	2.75966	0.195996
NE0986	murE	148.943	78.2092	45.452	6.77569	3.27693	0.147977
NE0987	murF	142.077	76.736	85.3044	4.66307	1.66553	0.328414
NE0988	mraY	184.076	108.86	56.212	2.09595	3.27468	0.178854
NE0989	murD	121.864	69.2659	44.7603	9.55352	2.7226	0.191649
NE0990	ftsW	187.056	99.237	90.1316	2.34658	2.07537	0.232727
NE0991	murG	99.3243	56.9308	46.1631	4.50196	2.15159	0.246701
NE0992	murC	122.193	54.4168	54.0276	7.99254	2.26169	0.159646
NE0993	murB	136.466	68.7726	95.3554	19.1729	1.43113	0.411396
NE0994	ddl	219.46	118.05	99.1779	4.20781	2.21279	0.219518
NE0995	ftsQ	170.739	91.912	147.314	12.3084	1.15902	0.703127
NE0996	ftsA	384.582	107.142	320.542	29.2385	1.19979	0.411291
NE0997	ftsZ	580.707	207.591	312.666	47.8175	1.85727	0.148857
NE0998		139.011	15.0618	97.071	7.04749	1.43205	0.0248963
NE0999		81.623	18.0009	347.735	89.2365	-4.26026	0.0313052
NE1000		78.7921	14.0816	141.629	46.3368	-1.7975	0.133747
NE1001	pstB	91.919	8.29415	128.854	46.214	-1.40182	0.299268
NE1002	acnA1	87.6521	20.4007	120.872	17.4711	-1.37899	0.100469
NE1003		39.317	2.51447	131.661	13.2403	-3.34871	0.00541271
NE1004		48.2512	7.51848	51.316	13.1937	-1.06352	0.748581
NE1005	argB	74.8008	3.76009	87.154	5.83793	-1.16515	0.0455297
NE1006	pilI	150.662	27.7502	380.575	98.5505	-2.52601	0.0473177
NE1007	pilH	123.653	29.899	189.484	11.4767	-1.53238	0.0481195
NE1008		115.603	26.9877	427.82	27.3264	-3.70077	0.000147799
NE1009		139.437	38.5939	156.059	25.4094	-1.11921	0.571924
NE1010	ctaB	628.678	60.5045	1166.96	66.5401	-1.85621	0.00051179
NE1011		453.772	33.2331	1111.22	100.751	-2.44884	0.00417564
NE1012		1257.78	328.369	1667.08	112.4	-1.32541	0.153365
NE1013	coxC	2666.22	536.351	5055.76	426.761	-1.89623	0.00443822
NE1014		1135.28	407.823	1664.49	217.29	-1.46615	0.140031
NE1015	ctaG	906.504	134.306	1749.65	206.672	-1.93011	0.00649595
NE1016	coxA	1693.98	162.609	2913.26	443.737	-1.71977	0.0297149
NE1017	coxB_2	1330.75	277.135	3951.25	668.384	-2.96919	0.0114807
NE1018		329.999	53.0979	423.083	46.0141	-1.28207	0.0847677
NE1019	copA	131.4	17.9015	119.145	13.2414	1.10286	0.398713
NE1020		27.9916	10.1725	51.8788	18.5327	-1.85337	0.142164
NE1021	accA	137.795	31.6594	272.19	26.9027	-1.97532	0.00537724
NE1022		76.7292	13.8612	95.9425	21.4471	-1.2504	0.273259
NE1023	rfbD	423.045	33.2774	433.785	120.576	-1.02539	0.893799
NE1024		579.199	170.58	800.885	55.4605	-1.38275	0.14322
NE1025		298.243	31.5869	448.876	35.2184	-1.50507	0.00545903
NE1026		51.758	8.96815	70.4341	11.4934	-1.36083	0.094713
NE1027		49.6194	8.13281	57.6012	8.66974	-1.16086	0.309726
NE1028		40.8244	10.0149	81.3789	30.6806	-1.99339	0.138955
NE1029		175.507	61.6194	184.349	21.99	-1.05038	0.832736
NE1030		70.5968	18.2012	110.341	20.7138	-1.56298	0.0680467
NE1031		54.4803	8.35979	48.5162	6.32653	1.12293	0.384049
NE1032		218.456	7.54302	397.528	44.4284	-1.81972	0.0176344
NE1033	mltB2	139.068	19.0061	169.945	12.8771	-1.22203	0.0893175
NE1034	trxA	324.494	97.0057	254.461	43.9817	1.27522	0.343069
NE1035	rho	140.854	43.9816	154.527	14.6373	-1.09707	0.651997
NE1036	rpmE	148.737	34.5724	253.008	18.4273	-1.70105	0.0184956
NE1038		54.9202	4.29154	47.5819	13.3072	1.15422	0.444841
NE1039		16.4471	5.07061	8.98781	1.751	1.82993	0.113552
NE1040		7.09345	1.48829	7.76303	0.537234	-1.09439	0.525925
NE1041		17.6866	5.76842	18.3035	3.14826	-1.03488	0.880885
NE1042		98.3328	26.2361	134.074	20.5366	-1.36348	0.140822
NE1043		301.803	100.86	274.123	54.3588	1.10097	0.703173
NE1044	eno	106.376	47.9993	75.1187	5.02165	1.4161	0.376417
NE1045	pyrG	323.694	117.76	560.113	20.0419	-1.73038	0.0697888
NE1046		155.989	47.3362	160.407	49.9088	-1.02832	0.916788
NE1047	sdhD	120.638	23.6003	211.4	28.2173	-1.75235	0.0137957
NE1048	sdhA	319.478	49.3802	220.011	15.373	1.4521	0.0622915
NE1049		259.77	18.7721	321.96	17.8155	-1.2394	0.0142014
NE1050		83.9494	12.5783	96.3922	34.0161	-1.14822	0.601107
NE1051	ftsK	80.7708	14.3152	76.6755	2.90257	1.05341	0.671989
NE1052		80.8402	24.1613	72.8331	10.331	1.10994	0.637808
NE1053		64.9976	20.4158	83.8426	3.15528	-1.28993	0.249303
NE1054	algI	24.7512	10.5695	101.654	14.4335	-4.10703	0.00243408
NE1055		81.9996	13.1043	236.998	28.1245	-2.89024	0.0040537
NE1056	lolD	47.4152	8.41788	89.6737	24.8142	-1.89124	0.0857559
NE1057		19.9414	4.02627	127.61	15.0347	-6.39922	0.0041264
NE1058		8.83922	2.8494	10.1657	0.956562	-1.15006	0.511564
NE1059		75.7949	14.5	82.0164	11.7417	-1.08208	0.595774
NE1060		104.844	5.33099	126.5	17.4615	-1.20656	0.156037
NE1061		0.5589	0.802088	0.602073	0.671935	-1.07725	0.946559
NE1062		32.4617	7.00438	21.4986	3.91126	1.50994	0.0949906
NE1064		67.0182	9.88289	56.7566	11.9025	1.1808	0.316643
NE1065		61.5881	11.2743	79.0235	3.6089	-1.2831	0.104472
NE1066		348.174	70.4655	555.751	101.885	-1.59619	0.0507393
NE1067		56.4245	25.3132	83.9012	34.5601	-1.48696	0.334091
NE1068		47.7608	12.5277	41.8793	16.9143	1.14044	0.655728
NE1069		85.0729	19.6069	56.5427	8.95145	1.50458	0.112009
NE1070		17.1868	8.16581	21.2018	4.94152	-1.23361	0.51465
NE1071		14.7574	5.89733	36.4131	9.77085	-2.46744	0.0404641
NE1072		69.7739	13.5158	89.5093	16.6098	-1.28285	0.188579
NE1073		66.6807	30.8037	103.119	28.8206	-1.54646	0.209256
NE1074		69.5058	7.45123	54.0022	2.56066	1.28709	0.0565661
NE1075		424.524	101.306	412.597	13.2662	1.02891	0.857924
NE1076		17.1622	3.85244	29.4595	3.76618	-1.71653	0.0167857
NE1077		38.9402	18.2275	32.1418	17.928	1.21152	0.669038
NE1078		23.6199	3.98858	35.3659	7.65212	-1.49729	0.0992637
NE1079		42.5173	21.884	90.4082	30.0399	-2.12639	0.0957505
NE1080		63.5806	3.11356	31.4004	5.28261	2.02483	0.0020565
NE1081		42.6613	2.34409	21.0627	1.18342	2.02545	0.000807964
NE1082		10.5494	0.833565	13.5543	2.69425	-1.28483	0.18565
NE1083		34.5698	6.31331	30.3123	6.37552	1.14046	0.457316
NE1084		53.6045	12.4183	35.0794	4.9995	1.52809	0.108199
NE1085		45.7778	11.4952	49.6181	8.09232	-1.08389	0.663404
NE1086		31.0217	14.1759	38.8736	11.0715	-1.25311	0.493989
NE1087	fpvA_1	30.1786	9.71336	20.8189	4.77484	1.44958	0.233725
NE1088		10.8116	0.214047	9.66459	0.199785	1.11868	0.00250538
NE1089		28.6861	3.89555	34.4133	5.34241	-1.19965	0.214369
NE1090		30.8481	0.309585	20.1284	5.91317	1.53256	0.0878114
NE1091		11.1002	4.18811	12.7386	1.90984	-1.1476	0.584082
NE1092		124.287	41.2948	155.043	20.2511	-1.24746	0.332942
NE1093		39.4469	7.18661	62.8803	5.98427	-1.59405	0.0131488
NE1094		53.7254	9.73728	43.0916	1.50017	1.24677	0.196713
NE1095		77.9648	8.52132	66.1522	7.29391	1.17857	0.143905
NE1096		27.3591	7.29143	42.887	5.42454	-1.56756	0.0459145
NE1097		19.7806	4.49499	9.73075	0.989539	2.03279	0.0547295
NE1098		8.81476	3.59182	9.93007	2.57928	-1.12653	0.686933
NE1099		31.7256	5.53889	17.6865	1.83331	1.79378	0.0374067
NE1100		38.5853	8.00494	15.9025	3.58746	2.42636	0.0244866
NE1101		29.6417	4.97527	42.3003	21.5723	-1.42705	0.417685
NE1102		29.9344	11.1391	26.1562	9.05501	1.14445	0.673068
NE1103		63.9176	27.7208	66.2794	14.6129	-1.03695	0.904321
NE1104		37.1596	7.36826	40.2391	18.016	-1.08287	0.803997
NE1105		272.558	0.978393	500.166	91.3238	-1.83508	0.0496811
NE1108		121.52	27.6499	94.2163	7.75298	1.2898	0.224345
NE1109		24.2114	6.01771	146.764	20.1931	-6.06178	0.0054851
NE1110		60.8184	19.4245	116.468	11.7917	-1.91501	0.0198216
NE1111		43.2718	3.54685	31.9116	7.7873	1.35599	0.111463
NE1112		44.4487	3.93625	38.5711	3.8359	1.15239	0.137676
NE1113		74.5514	12.5221	125.324	23.3128	-1.68104	0.0435477
NE1114		38.6545	12.3674	80.7431	6.16042	-2.08884	0.014026
NE1115	oprN	49.3699	7.73649	31.1984	3.38031	1.58245	0.0392654
NE1116		22.6868	5.88995	29.6169	8.18782	-1.30547	0.305938
NE1117	yhiH	97.5642	7.58244	71.5846	6.40009	1.36292	0.011238
NE1118		165.68	28.598	284.898	26.2101	-1.71957	0.00612135
NE1119		3415.67	2272.54	706.337	61.5575	4.83576	0.174853
NE1120		518.846	369.925	250.262	57.4569	2.07321	0.334971
NE1121		735.899	467.868	465.532	32.1553	1.58077	0.422367
NE1122		45.0213	6.40655	82.3363	14.0142	-1.82883	0.0282598
NE1123		34.9005	7.0708	52.3277	2.14549	-1.49934	0.0411225
NE1124		133.371	27.702	100.832	8.70525	1.32271	0.170527
NE1125	fadD	238.698	46.5059	243.977	24.2193	-1.02212	0.872638
NE1126		190.528	31.5503	141.839	7.78964	1.34327	0.108599
NE1127	asnB	58.9836	12.952	71.6555	6.19184	-1.21484	0.227809
NE1128		382.655	61.8041	591.371	31.905	-1.54544	0.0138909
NE1129		119.687	31.9774	214.212	58.6326	-1.78977	0.0889946
NE1130		103.276	23.1764	232.083	49.4301	-2.24721	0.0293994
NE1131		110.604	15.5819	175.086	14.2111	-1.58299	0.00624892
NE1134		51.0613	6.57528	97.0969	24.5734	-1.90157	0.0745409
NE1135		8351.27	2258.38	9721.51	1881.48	-1.16407	0.466087
NE1136		27.0126	8.69283	36.1044	9.64793	-1.33658	0.292663
NE1137	holA	78.9802	17.0785	82.241	2.73567	-1.04129	0.773676
NE1138	rlpB	95.6585	29.0582	31.7789	5.44552	3.01013	0.0580786
NE1139	leuS	100.545	17.3842	81.8411	10.4673	1.22854	0.200875
NE1140	queA	12.6846	2.04729	48.5146	8.22276	-3.82468	0.0130556
NE1141	tgt	20.3877	3.00543	52.8822	5.51723	-2.59383	0.00260675
NE1142		185.161	71.2239	381.369	70.9668	-2.05966	0.0277852
NE1143	secD	205.867	36.8665	246.474	28.8583	-1.19724	0.211441
NE1144	secF	103.765	6.5117	102.503	18.5237	1.01231	0.919699
NE1145		112.892	17.0529	116.028	29.7767	-1.02778	0.883741
NE1146		136.164	26.2528	157.819	18.2637	-1.15904	0.313168
NE1147		171.269	3.71916	145.387	12.2114	1.17802	0.0564244
NE1148	lspA	373.87	95.7881	157.75	37.192	2.37002	0.045347
NE1149	ileS	250.358	32.1934	128.89	9.6568	1.94242	0.0161861
NE1150	ribF	171.02	43.7306	152.398	26.3213	1.12219	0.568742
NE1151		224.827	51.6438	363.78	48.7506	-1.61805	0.0277003
NE1152	hbpA	76.2796	5.06818	91.5282	9.77926	-1.1999	0.0959997
NE1153	appB	152.899	14.9481	117.165	12.5795	1.30499	0.0353091
NE1154		117.095	15.8044	142.14	6.41712	-1.21388	0.0957724
NE1155		154.725	30.8718	152.536	11.0546	1.01435	0.916588
NE1156		111.876	22.2156	128.511	4.86967	-1.14869	0.323143
NE1157		68.241	7.16797	71.2775	12.2606	-1.0445	0.734148
NE1158		93.1408	19.984	133.729	7.32465	-1.43577	0.0583657
NE1159	xseB	159.074	64.8433	150.386	5.73449	1.05777	0.838403
NE1160	ispA	289.845	19.6087	344.974	16.8337	-1.1902	0.0217811
NE1161	dxs	90.1455	26.7504	156.323	7.11318	-1.73411	0.0426206
NE1162		111.947	26.5181	92.2332	12.8511	1.21374	0.333287
NE1163		370.469	83.473	171.697	14.9046	2.15769	0.0501113
NE1164		24.0556	4.63368	53.0024	3.90203	-2.20333	0.00131466
NE1165		69.134	14.5266	78.0835	8.82588	-1.12945	0.42344
NE1166		44.4249	5.70227	93.8217	16.7525	-2.11192	0.0263077
NE1167		229.332	43.4568	159.023	31.2287	1.44213	0.0919652
NE1168		166.929	19.047	387.054	42.9013	-2.31867	0.00526937
NE1169	vacJ_1	221.783	7.16917	340.506	33.9	-1.53532	0.0221974
NE1170	dfrA_2	204.731	65.9386	182.888	7.87954	1.11943	0.62493
NE1171	exbB2	134.244	60.8962	155.388	13.0875	-1.1575	0.611655
NE1172	xseA	45.7256	4.26901	69.5809	5.75226	-1.5217	0.0057219
NE1173		61.4985	32.6611	119.779	8.65479	-1.94768	0.0820414
NE1174		75.8311	29.3772	140.912	9.40066	-1.85823	0.0506634
NE1175	dsbB	53.9845	7.01706	70.54	15.4975	-1.30667	0.197383
NE1176		36.7495	8.80211	53.8527	11.7597	-1.4654	0.119495
NE1177		32.6358	7.42146	53.9083	2.57138	-1.65181	0.0277918
NE1179		725.106	58.9194	477.374	71.5572	1.51895	0.0106933
NE1180		60.6125	10.4751	68.5479	23.6147	-1.13092	0.634551
NE1181		50.4728	34.6164	71.1721	5.61748	-1.41011	0.409524
NE1182		46.9932	13.7933	76.759	18.7668	-1.63341	0.0972835
NE1183		137.456	38.1597	117.758	15.9485	1.16728	0.476432
NE1184	nlaB	30.8939	6.33502	37.3972	6.72277	-1.21051	0.28989
NE1185		49.3696	19.1002	44.942	7.17091	1.09852	0.736014
NE1186	glyS	154.525	57.0628	154.603	17.3146	-1.00051	0.998355
NE1187	glyQ	67.8787	17.1969	109.158	23.2011	-1.60813	0.0738394
NE1188	lnt	58.7682	8.67078	72.5396	6.4404	-1.23433	0.0974385
NE1189		87.1818	20.7351	87.681	8.84264	-1.00573	0.972053
NE1190	fpvA_2	30.3618	4.55829	20.9161	3.95264	1.4516	0.0546001
NE1191		35.9429	9.27832	35.8171	10.0201	1.00351	0.988039
NE1192		20.474	6.59891	17.4416	6.48955	1.17386	0.600727
NE1193		145.253	67.3496	120.471	9.26605	1.2057	0.590273
NE1194		42.5391	9.13626	54.3741	2.97941	-1.27821	0.143999
NE1195		31.5298	10.0878	32.1589	8.51344	-1.01995	0.938278
NE1196		136.859	15.2728	112.766	16.5937	1.21366	0.138419
NE1197		72.077	8.15442	57.7982	7.4486	1.24705	0.089237
NE1198		19.1946	5.83415	44.0397	10.6196	-2.29438	0.0359746
NE1199		133.268	35.4918	206.573	13.4629	-1.55006	0.0556547
NE1200		252.514	67.447	189.373	37.5014	1.33342	0.247895
NE1201		764.003	204.698	406.853	32.4474	1.87783	0.0907928
NE1202		15.6864	4.4762	15.833	1.81452	-1.00934	0.961804
NE1203		31.5309	5.40545	41.8602	1.30242	-1.3276	0.0731067
NE1204		24.2873	5.35884	34.0674	3.29541	-1.40268	0.0664769
NE1205		25.9448	3.41945	45.5836	10.5911	-1.75695	0.0730755
NE1206		48.557	8.11411	31.7207	2.81589	1.53077	0.0567248
NE1207		27.0853	4.19671	83.9352	10.4962	-3.09892	0.00524827
NE1208		42.7385	7.80421	37.9351	7.89803	1.12662	0.495338
NE1209		46.2472	5.30473	29.1522	3.67433	1.58641	0.0132649
NE1210		43.776	1.4195	28.4817	1.33819	1.53699	0.000173945
NE1211		54.6024	5.73464	35.1889	7.21979	1.55169	0.0237941
NE1212		97.9634	21.5787	43.7038	3.89212	2.24153	0.0449926
NE1213	sps	98.8991	32.1811	67.3388	7.62064	1.46868	0.227562
NE1214	ss2	90.9588	20.1408	37.527	3.44162	2.42382	0.0408432
NE1215		84.8606	17.1806	52.2133	7.60296	1.62527	0.0637927
NE1216		106.46	35.3095	77.5284	4.74759	1.37318	0.290774
NE1217		121.707	19.7083	75.4307	14.0531	1.6135	0.0344274
NE1218	fecR_1	58.2559	10.64	42.5098	3.11592	1.37041	0.114786
NE1219		89.3073	15.0058	149.555	8.63295	-1.67461	0.00763684
NE1220		78.8407	20.0076	94.3398	5.08494	-1.19659	0.31034
NE1222		6.15655	7.7857	12.106	5.04193	-1.96636	0.338408
NE1223		117.164	42.1508	193.186	24.7592	-1.64885	0.0684212
NE1224		303.162	80.4764	269.495	38.7779	1.12493	0.562225
NE1225		1141.5	322.354	556.829	18.0997	2.05001	0.0876743
NE1226		76.8342	30.2728	82.7611	22.0632	-1.07714	0.798824
NE1227		1026.8	82.3517	1015.91	128.847	1.01071	0.908811
NE1228		71.3822	22.2679	86.4011	8.13113	-1.2104	0.366043
NE1229	prfB	214.999	77.2815	585.2	59.4395	-2.72187	0.00345064
NE1230		122.783	22.4171	104.632	15.2486	1.17347	0.318708
NE1231		165.207	64.3284	333.572	13.9952	-2.01912	0.0400647
NE1232		104.85	54.5647	177.032	0.35194	-1.68843	0.149033
NE1233		112.295	58.8795	97.5137	5.27239	1.15158	0.706604
NE1234		88.8173	41.7565	81.367	6.99111	1.09156	0.787956
NE1235		127.852	50.8149	114.704	18.4068	1.11462	0.70684
NE1236		131.06	58.9786	99.4834	13.8829	1.31741	0.453706
NE1237		109.349	29.3562	115.067	10.5151	-1.05229	0.775367
NE1238		36.0617	9.82103	67.4705	13.6628	-1.87098	0.0366379
NE1239	ALOX5	91.9943	26.2196	63.4718	12.9797	1.44937	0.192221
NE1240	Ptgs1	58.1233	37.9473	65.0867	16.7407	-1.1198	0.79174
NE1241		115.667	65.3098	153.346	25.1517	-1.32576	0.42984
NE1242		23.9133	17.3658	20.5587	2.00705	1.16317	0.77048
NE1243		523.136	530.335	1343.48	541.492	-2.56812	0.134137
NE1244		136.343	101.326	163.757	32.6265	-1.20106	0.692498
NE1245		218.742	95.1076	152.428	21.4988	1.43505	0.350325
NE1246		12.7379	2.43709	22.4551	9.69804	-1.76286	0.220287
NE1247		51.8006	14.1376	65.1226	10.9035	-1.25718	0.269962
NE1248		35.4943	16.1388	59.8182	10.9948	-1.68529	0.10633
NE1249		7.45667	3.61094	18.5303	3.56863	-2.48506	0.0194749
NE1250		153.377	42.1764	131.508	1.44447	1.16629	0.463954
NE1251	pilJ	80.0971	10.4282	112.716	14.6965	-1.40725	0.0403445
NE1252		65.3057	14.8566	74.7881	1.09226	-1.1452	0.384113
NE1253		66.1853	24.3192	79.3894	2.60372	-1.1995	0.44656
NE1254		34.8115	9.07398	28.1401	5.16861	1.23708	0.345234
NE1255		66.2686	24.7785	63.1192	2.25611	1.0499	0.846512
NE1256		54.0258	8.71233	45.806	1.52059	1.17945	0.241649
NE1257		55.081	12.1401	91.5815	6.58493	-1.66267	0.0184367
NE1258		12.4461	2.74123	12.2477	1.94104	1.0162	0.923936
NE1259		24.9283	13.1999	66.5281	7.4255	-2.66878	0.0157644
NE1260		0	0	0	0
NE1262		0	0	0	0
NE1263		0	0	0	0
NE1265		0	0	0	0
NE1266		0	0	0	0
NE1267		0	0	0	0
NE1268		0	0	0	0
NE1269		0	0	0	0
NE1270		0	0	0.187826	0.325324	0	0.42265
NE1272		25.3392	13.5529	18.6673	7.73725	1.35741	0.50992
NE1273		20.8582	4.07817	13.5474	1.0475	1.53965	0.0817475
NE1274		27.249	3.32431	28.2924	7.25142	-1.03829	0.836268
NE1275		92.3601	11.6718	255.255	49.0012	-2.76369	0.0237927
NE1276		81.0769	20.9849	65.6515	3.86813	1.23496	0.33021
NE1277		124.041	24.3536	90.2817	4.56798	1.37393	0.133945
NE1278	lonA	104.503	9.23445	66.9026	7.74871	1.56201	0.00618415
NE1279		35.9713	1.44422	84.0374	10.7996	-2.33623	0.0151133
NE1280		42.4609	12.3041	80.029	26.2835	-1.88477	0.115854
NE1281	purA	123.906	41.4928	118.065	8.08763	1.04948	0.831734
NE1282	hisZ	162.074	14.2371	110.474	13.6619	1.46708	0.0106234
NE1283		534.007	274.552	192.889	45.1068	2.76847	0.161129
NE1284		828.979	24.0457	678.623	38.781	1.22156	0.00791777
NE1285		1785.08	412.938	1156.7	70.9793	1.54325	0.114884
NE1286		187.463	32.4301	207.9	11.0913	-1.10902	0.392336
NE1287	hfq	427.927	191.418	407.778	159.126	1.04941	0.895497
NE1288	phoR	155.089	5.68707	117.383	9.50037	1.32122	0.00760426
NE1289		46.0247	0.941566	40.4051	7.40272	1.13908	0.318546
NE1290	proB	112.238	18.1432	131.011	9.69268	-1.16727	0.210428
NE1291	obgE	156.659	26.1373	250.975	22.2928	-1.60205	0.00949173
NE1292	rpmA	383.588	131.203	1615.44	137.222	-4.2114	0.000361002
NE1293	rplU	134.029	51.1615	727.952	48.0994	-5.4313	0.000129461
NE1294		103.349	28.0965	92.5274	14.2776	1.11696	0.594301
NE1295	gshB	83.0155	10.077	68.0086	8.06151	1.22066	0.117636
NE1296		260.303	81.9017	300.141	45.3296	-1.15304	0.512574
NE1297		584.69	113.511	824.468	119.426	-1.41009	0.0654728
NE1298		109.373	14.5928	137.282	7.59539	-1.25517	0.0603548
NE1299		37.4482	6.84318	28.9631	2.24233	1.29296	0.15527
NE1300		5331.4	973.526	6457.46	69.1525	-1.21121	0.182446
NE1301		118.74	45.2922	120.04	10.0129	-1.01095	0.965348
NE1302		172.944	66.2833	221.402	24.2046	-1.28019	0.334066
NE1303		84.2758	25.4085	83.1211	19.5762	1.01389	0.953455
NE1304		46.5014	10.8146	50.3472	19.2018	-1.0827	0.781308
NE1305		39.0122	4.696	52.2926	8.60674	-1.34042	0.098016
NE1306		58.6461	14.3895	42.1171	17.1611	1.39245	0.272209
NE1307		57.9439	9.11717	39	6.26839	1.48574	0.0480762
NE1308		230.486	47.7158	402.094	38.0539	-1.74455	0.00928236
NE1309		31.703	4.67398	128.537	41.7564	-4.0544	0.0551025
NE1310	hipA	38.1225	3.13858	34.8156	2.22883	1.09498	0.218455
NE1311		47.9544	9.53853	50.8002	17.6197	-1.05934	0.821162
NE1312	cspD2_1	89.9456	43.4939	441.007	223.422	-4.90304	0.107655
NE1313		52.5294	15.7508	58.9626	7.91196	-1.12247	0.572885
NE1314		148.685	17.5561	78.9842	11.4504	1.88246	0.00706308
NE1315	ccp	524.785	108.952	246.55	11.017	2.12851	0.046216
NE1316		203.065	51.7805	244.016	18.6528	-1.20166	0.303418
NE1317	proS	68.2879	22.3689	79.6982	7.98353	-1.16709	0.477274
NE1318		21.7129	2.74736	20.2595	4.90534	1.07174	0.683424
NE1319		109.035	54.5243	94.1992	21.466	1.1575	0.69477
NE1320	leuA1	104.942	44.3835	193.471	16.4765	-1.84359	0.0604401
NE1321	pssA	879.071	571.146	215.857	19.5698	4.07247	0.18184
NE1322	psd	905.876	297.373	426.808	9.89997	2.12244	0.107859
NE1323	ilvC	148.492	21.7774	128.071	21.4239	1.15945	0.311383
NE1324	ilvH	273.296	11.797	215.363	65.0785	1.269	0.261077
NE1325	ilvI	413.29	35.0288	472.584	35.4463	-1.14347	0.108359
NE1326	tldD	897.353	98.3291	603.279	41.9323	1.48746	0.0221282
NE1327		453.03	118.497	434.417	47.7791	1.04285	0.819172
NE1328		155.813	26.8271	57.4209	5.65423	2.71353	0.0201818
NE1329	glnE	44.391	11.0036	33.0029	3.16743	1.34506	0.209091
NE1330	cti	21.1297	7.06951	36.8676	1.68948	-1.74483	0.0542835
NE1331	ggt2	14.129	3.18738	20.3347	2.87568	-1.43922	0.0671477
NE1332	rkpI	20.4709	2.70216	22.8859	2.05354	-1.11797	0.289732
NE1333	hetN	23.3972	6.26103	17.7284	0.460639	1.31975	0.256976
NE1334		20.6921	2.78207	19.3862	2.13577	1.06736	0.55634
NE1335	ykvP	34.3432	2.02564	34.0895	3.44804	1.00744	0.918974
NE1336		21.0402	6.78115	16.0814	0.360813	1.30836	0.332759
NE1337		18.5347	5.61226	9.48089	2.00051	1.95496	0.0945691
NE1338		1.9521	3.38115	22.2735	6.21911	-11.41	0.0145951
NE1339		43.6384	16.1795	109.643	12.5369	-2.51255	0.00601816
NE1340		65.7157	20.3038	69.2442	27.2958	-1.05369	0.866847
NE1341		77.0761	26.2383	32.3351	6.95537	2.38367	0.0894477
NE1342		67.6152	12.3103	47.4901	8.82431	1.42378	0.0896336
NE1343	udg	64.9155	10.0277	45.5276	3.2065	1.42585	0.0672783
NE1344		17.9573	8.24056	51.0096	23.981	-2.8406	0.128216
NE1345		36.5519	22.9204	75.5856	9.0199	-2.0679	0.083124
NE1346		26.7076	4.60204	148.96	29.4535	-5.57742	0.016917
NE1347/NE1366		13.7324	13.3112	3.56364	0.341106	3.85347	0.316768
NE1348		0	0	0	0
NE1349		27.3354	12.4171	54.1715	22.2433	-1.98173	0.161547
NE1350		84.3023	27.1017	184.493	11.2307	-2.18846	0.0133259
NE1352		31.0495	5.03043	40.2027	5.52748	-1.2948	0.101808
NE1353		56.9775	12.5919	66.3261	2.64086	-1.16408	0.326381
NE1354		37.4963	12.151	40.4453	18.6699	-1.07865	0.831618
NE1355		30.0778	3.15268	28.7544	4.73892	1.04603	0.710628
NE1356		72.4148	9.64433	86.0652	10.5926	-1.1885	0.174821
NE1357		60.3106	20.7613	105.798	20.0366	-1.75421	0.0524828
NE1358		13.965	1.27778	16.0639	8.37482	-1.1503	0.707982
NE1359		23.4393	13.7845	48.536	7.06775	-2.07072	0.0679373
NE1360		62.712	10.6457	59.9816	14.9709	1.04552	0.810829
NE1361		22.1516	5.60299	102.809	14.3831	-4.64117	0.00496537
NE1362		20.8809	18.8825	31.1631	14.3058	-1.49242	0.496864
NE1363		278.04	41.504	602.324	131.911	-2.16632	0.0407982
NE1364		134.18	50.8646	124.816	10.9895	1.07503	0.78251
NE1365		16.1272	3.54997	17.3526	2.61167	-1.07598	0.657361
NE1367		11.7968	3.9768	3.50681	0.910429	3.36398	0.0623233
NE1368		27.8203	5.19841	34.3979	5.86217	-1.23643	0.220587
NE1369		80.8421	4.72343	68.9811	5.25816	1.17195	0.0444373
NE1370		28.2309	1.33602	37.8222	2.49793	-1.33974	0.00937374
NE1371		12.6518	2.74846	19.1666	2.13592	-1.51492	0.0344458
NE1372		23.0589	12.0485	36.615	2.88498	-1.58789	0.185343
NE1373		37.5741	10.9076	82.5442	12.0198	-2.19683	0.00885884
NE1374		32.4435	3.97709	55.8914	3.8193	-1.72273	0.00182207
NE1375		7.13926	3.49631	4.86229	3.13479	1.46829	0.44878
NE1376		44.3936	12.8915	36.4626	5.68602	1.21751	0.407359
NE1377		53.2627	15.372	21.1902	2.67307	2.51355	0.0647697
NE1379		173.262	51.3488	183.975	24.6547	-1.06183	0.76686
NE1380		324.713	113.887	267.998	14.4398	1.21162	0.479887
NE1381		56.7988	8.25257	118.505	16.5667	-2.08639	0.0109639
NE1382	galU1_1	81.6572	19.4143	171.964	8.42941	-2.10593	0.00702903
NE1383	galU1_2	109.856	29.1453	234.282	26.2996	-2.13263	0.00552895
NE1384	kpsE	10.6628	0.400357	12.0138	5.36253	-1.1267	0.705495
NE1385	rkpS	18.4687	4.00078	11.8716	1.82348	1.5557	0.0864518
NE1386	rkpT1	9.23546	3.39841	6.10436	0.747012	1.51293	0.248648
NE1387		10.3258	2.6819	7.06705	2.72771	1.46112	0.214122
NE1388	rkpG	16.7577	4.3013	10.5171	2.76522	1.59338	0.113919
NE1389	rkpA	9.62523	2.44515	9.71608	1.69822	-1.00944	0.960675
NE1390	sbcD	43.483	15.9126	30.8175	4.09562	1.41098	0.300232
NE1391		529.457	424.138	115.407	11.6257	4.58773	0.232865
NE1392	sbcC	13.6626	4.24075	14.3189	1.5136	-1.04804	0.819969
NE1393		14.3196	4.59001	8.0402	0.0884389	1.781	0.141258
NE1394		39.8285	8.62484	14.169	0.538032	2.81096	0.0352147
NE1395		35.3641	6.43836	86.7469	17.4294	-2.45296	0.0251232
NE1396		30.6168	4.80041	31.4481	3.95911	-1.02715	0.828759
NE1397		16.7646	4.35565	13.64	0.19322	1.22908	0.339917
NE1398		112.077	17.0245	75.7737	12.9529	1.4791	0.0461751
NE1399		44.8246	16.5331	38.9272	10.3667	1.1515	0.63324
NE1400	yeaZ	117.724	8.25657	104.35	9.32827	1.12816	0.137536
NE1401	ligT	53.2061	12.79	64.6976	5.97725	-1.21598	0.258364
NE1402	ispF	36.9265	11.2238	69.8613	12.1647	-1.8919	0.0264066
NE1403		37.1411	18.6595	43.6308	0.909009	-1.17473	0.608247
NE1404		20.7568	7.1398	26.8517	0.782056	-1.29364	0.276631
NE1405		47.4997	10.0222	57.1074	6.34567	-1.20227	0.245482
NE1406		23.1334	7.98126	16.4832	2.31887	1.40345	0.283281
NE1407		128.365	24.3654	233.394	26.3553	-1.8182	0.00725583
NE1408		17.2102	5.49629	58.8181	6.44024	-3.41763	0.00116333
NE1409		62.4863	21.3301	92.4555	13.5706	-1.47961	0.121777
NE1410		89.6909	36.1514	307.534	53.2479	-3.42882	0.00623799
NE1411	amoC3	446.802	223.317	838.447	412.273	-1.87655	0.241481
NE1412	ispD	66.7901	14.1402	55.9183	4.94442	1.19442	0.31404
NE1413	ftsX	184.349	47.0435	92.4048	4.54348	1.99502	0.0759557
NE1414	ftsE	325.631	63.044	286.064	60.6217	1.13832	0.477149
NE1415	pilA	143.142	39.2841	204.135	13.9091	-1.42611	0.102042
NE1416		162.027	32.0857	207.979	13.1566	-1.28361	0.116889
NE1417	dadX	65.8116	6.80827	112.46	22.9475	-1.70881	0.0619103
NE1418		384.615	76.0668	367.947	17.5535	1.0453	0.743962
NE1419		555.885	103.344	376.831	42.8215	1.47516	0.0792871
NE1420		130.338	35.5171	178.185	18.4144	-1.36711	0.12997
NE1421	htpX	390.368	68.2526	454.54	48.4786	-1.16439	0.262038
NE1422	vacJ_2	849.639	335.609	951.086	146.857	-1.1194	0.667148
NE1423	hemL	162.726	27.5243	150.835	5.42389	1.07883	0.534431
NE1424	thiE	81.9758	12.1848	83.6515	19.4895	-1.02044	0.906706
NE1425	thiD	289.624	47.0007	207.662	25.6407	1.39469	0.0744418
NE1426		119.899	58.2984	333.619	60.6436	-2.7825	0.0117274
NE1427	gloA	591.083	174.036	558.081	38.4746	1.05914	0.776424
NE1428		203.41	37.5755	248.01	86.8714	-1.21926	0.479674
NE1429	anmK	463.975	75.6237	400.875	14.2952	1.15741	0.283633
NE1430		455.058	85.6627	1093.31	61.6314	-2.40258	0.000763022
NE1431		413.337	66.5687	479.064	61.1366	-1.15902	0.27677
NE1432	nrdR	1749.43	601.706	854.781	204.901	2.04665	0.111508
NE1433	glyA	4330.97	657.546	2411.14	235.15	1.79624	0.0261818
NE1434		535.805	119.017	674.882	120.887	-1.25957	0.228656
NE1435	metR	172.206	22.4457	255.51	60.5101	-1.48375	0.127406
NE1436	metE	114.843	45.5652	503.401	181.319	-4.38337	0.0579245
NE1437	argG	188.69	48.6668	162.268	16.4378	1.16283	0.451697
NE1438	argF	79.8819	18.2376	66.1759	15.1538	1.20712	0.375159
NE1439	argD	489.79	80.1254	845.721	31.8565	-1.7267	0.00873482
NE1440		75.2978	26.0937	101.175	19.5152	-1.34367	0.246272
NE1441		39.5332	17.5698	96.1571	32.8203	-2.43231	0.0764428
NE1442		61.4577	6.79995	50.6664	7.54781	1.21299	0.1404
NE1443	cysM	137.846	24.1823	187.455	47.7102	-1.35988	0.207632
NE1444		178.963	17.1175	220.42	11.7833	-1.23165	0.0313702
NE1445		828.571	104.049	534.42	65.3905	1.55041	0.0203145
NE1446		496.773	126.591	163.674	20.05	3.03514	0.0419551
NE1447		247.479	64.8007	218.627	41.0012	1.13197	0.556215
NE1448		442.127	75.4641	357.702	101.032	1.23602	0.315501
NE1449	ycf16	453.055	127.045	297.023	62.4145	1.52532	0.154998
NE1450		535.581	68.4102	699.544	149.35	-1.30614	0.188653
NE1451		238.09	73.4218	628.249	159.839	-2.6387	0.0349446
NE1452		761.965	170.496	2006.61	290.071	-2.63347	0.00611055
NE1453		187.739	47.844	80.1887	6.84468	2.34121	0.0573916
NE1454		229.719	92.3039	125.83	18.2171	1.82563	0.186685
NE1455		98.1182	11.2814	119.475	23.7918	-1.21767	0.258985
NE1456	rluC	66.045	18.9802	89.9521	9.19863	-1.36198	0.147864
NE1457		134.099	39.8674	144.062	3.31986	-1.0743	0.707738
NE1458	xerD	49.6852	18.4563	52.1709	10.3362	-1.05003	0.851195
NE1459		142.842	39.4041	202.679	39.2807	-1.4189	0.135972
NE1460	ffh	202.386	38.431	212.414	21.4381	-1.04955	0.718381
NE1461		49.7863	14.4621	67.9301	14.5236	-1.36443	0.199986
NE1462	dut	43.6332	17.07	59.5375	2.50739	-1.3645	0.24635
NE1463	dfp	62.6576	17.1743	87.7656	6.76418	-1.40072	0.112881
NE1464	radC	14.0643	0.915413	22.4449	5.60027	-1.59588	0.118589
NE1465	rpmB	610.583	113.105	854.843	209.818	-1.40004	0.171853
NE1466	rpmG	101.765	59.1002	238.422	118.797	-2.34287	0.174543
NE1467		2927	1138.85	7266.4	633.79	-2.48254	0.00921117
NE1468	polA	64.147	11.0207	54.494	4.69368	1.17714	0.266415
NE1469		98.2005	16.7745	194.66	1.09101	-1.98227	0.00969655
NE1470		132.27	30.0199	159.972	55.5742	-1.20944	0.501462
NE1471	thrB	28.3912	8.32881	46.5515	4.93306	-1.63965	0.042386
NE1472		199.558	13.3555	421.105	26.3443	-2.11019	0.00104521
NE1473	uvrD	157.844	19.4158	90.0508	11.4008	1.75283	0.0113516
NE1474	cbbP	191.232	8.55552	257.266	5.84663	-1.34531	0.000729504
NE1475		236.151	25.0172	194.628	16.5368	1.21335	0.0843959
NE1476	hemH_2	268.578	31.0235	373.625	24.716	-1.39112	0.0113541
NE1477	hrcA	613.811	8.75185	1350.8	121.293	-2.20067	0.00864104
NE1478	ppnK	25.4004	7.85296	73.5699	5.29381	-2.8964	0.00163354
NE1479	recN	27.1905	3.45517	62.8335	11.1825	-2.31086	0.0232435
NE1480		27.1101	5.38176	62.6995	6.36929	-2.31277	0.00198705
NE1481		117.881	25.622	117.955	13.1332	-1.00063	0.996726
NE1482	argC	142.276	34.2867	187.729	43.307	-1.31947	0.230774
NE1483	rpsI	962.351	251.387	1671.57	249.322	-1.73696	0.0255981
NE1484	rplM	296.937	85.0007	771.376	97.8014	-2.59778	0.0033784
NE1485	dac	246.058	48.4582	273.09	21.686	-1.10986	0.447614
NE1486		131.95	30.7765	110.799	28.9963	1.1909	0.435318
NE1487		256.245	82.0152	131.108	36.7728	1.95445	0.101936
NE1488	lipB	126.965	52.641	58.2939	2.49281	2.17802	0.152046
NE1489	lipA	78.9874	8.70379	128.922	14.8977	-1.63218	0.0128493
NE1490		139.939	33.9597	350.896	18.7152	-2.5075	0.00217592
NE1491		215.835	48.2669	134.121	15.9628	1.60926	0.0872064
NE1492		72.9356	15.4328	48.3455	6.12915	1.50863	0.095079
NE1493		623.186	79.8054	317.956	18.4952	1.95998	0.0178561
NE1494		75.4316	15.5638	108.108	23.8278	-1.43319	0.128973
NE1495	soj	34.1735	3.35977	33.4812	10.4497	1.02068	0.921451
NE1496		189.408	75.1887	112.485	17.5366	1.68384	0.214155
NE1497		505.577	65.5464	506.985	58.4061	-1.00279	0.979183
NE1498	hss	13.8745	2.16953	28.4957	4.8751	-2.05381	0.0213306
NE1499		87.0705	21.9094	96.9704	24.0446	-1.1137	0.626214
NE1500		234.858	85.4554	337.751	20.0842	-1.43811	0.166661
NE1501		83.5864	15.2651	91.6692	27.5177	-1.0967	0.685426
NE1502		107.687	18.6975	143.179	16.0471	-1.32958	0.0685655
NE1503		179.175	49.2196	232.08	26.6409	-1.29527	0.197755
NE1504		181.978	51.0136	226.836	8.63142	-1.2465	0.265516
NE1505	priA	80.5468	21.0136	65.9811	2.12954	1.22076	0.352642
NE1506		87.9697	10.3456	86.6452	18.0995	1.01529	0.918954
NE1507		332.345	46.0643	285.365	33.3765	1.16463	0.232382
NE1508		444.386	17.4384	528.726	52.0054	-1.18979	0.0946287
NE1509		150.805	22.8728	446.201	62.0615	-2.9588	0.0079584
NE1510		149.482	16.3608	107.826	11.8428	1.38632	0.0272515
NE1511	dsbC	246.003	46.1848	212.799	8.11419	1.15603	0.338616
NE1512		192.89	21.0641	206.223	8.39037	-1.06912	0.393125
NE1513		78.74	21.2427	133.076	30.501	-1.69006	0.0719598
NE1514		213.807	82.9253	113.335	14.7173	1.8865	0.167179
NE1515		235.724	103.607	139.69	4.10557	1.68748	0.24949
NE1516		126.687	27.4483	127.637	6.23553	-1.0075	0.958245
NE1517		78.643	25.8015	70.9947	14.0911	1.10773	0.681968
NE1518		265.662	25.2791	161.984	11.5595	1.64005	0.00924014
NE1519		261.271	21.6708	124.161	32.3617	2.10429	0.00562126
NE1520		9.9149	2.61129	18.1913	7.26482	-1.83474	0.178075
NE1521		35.9429	13.978	38.9093	5.67871	-1.08253	0.758684
NE1524		145.643	16.3711	81.6807	16.6973	1.78307	0.00906147
NE1525		19.1184	5.96475	30.1341	3.73559	-1.57618	0.0646071
NE1526		7.1298	2.40401	16.098	2.49046	-2.25785	0.0109577
NE1527		226.485	112.027	203.618	19.3551	1.11231	0.759133
NE1528		351.952	170.488	273.802	28.9715	1.28543	0.511843
NE1529		208.419	17.6613	179.23	30.8809	1.16286	0.245437
NE1530		199.395	13.0281	158.801	9.59746	1.25562	0.0146636
NE1531		50.6625	4.60658	60.3519	9.76991	-1.19125	0.222831
NE1532		20.0041	5.47158	16.9973	0.854669	1.1769	0.44229
NE1533		53.5827	7.88392	56.6485	6.27223	-1.05722	0.627342
NE1534		4.45211	4.58304	5.59361	3.26874	-1.2564	0.744913
NE1535		61.877	14.4023	88.6765	9.86582	-1.43311	0.0641806
NE1536		24.4855	3.68346	24.0144	0.715017	1.01962	0.846773
NE1537		12.9078	7.03826	33.0212	3.88084	-2.55824	0.0209931
NE1538		19.6653	3.67892	29.0672	9.97211	-1.4781	0.239024
NE1539		11.9953	4.7889	21.609	10.3163	-1.80145	0.244807
NE1540		6.22024	0.577304	7.28199	0.351496	-1.17069	0.0652159
NE1541		42.766	29.7665	759.123	259.932	-17.7506	0.0396457
NE1542		20.382	4.89873	55.9271	47.8725	-2.74395	0.326892
NE1543	Heph	19.209	1.21155	41.9571	17.8905	-2.18424	0.157956
NE1544		31.2826	6.97384	13.5352	5.64606	2.3112	0.0284748
NE1545		227.93	33.405	156.808	108.714	1.45356	0.376362
NE1546		231.191	8.58113	89.9455	74.2646	2.57035	0.0792081
NE1547		226.147	37.1497	163.288	69.3636	1.38496	0.258765
NE1548	fadE	128.333	25.6414	59.2027	11.6642	2.16769	0.0274743
NE1549		148.299	25.0421	54.9917	6.49654	2.69675	0.0179864
NE1550		38.5141	4.43258	33.7499	6.79716	1.14116	0.375294
NE1551		66.0385	21.3826	35.6969	1.50413	1.84998	0.132559
NE1553		57.8864	12.3103	61.8875	5.47504	-1.06912	0.645302
NE1554		3.70043	0.960282	11.4571	0.902981	-3.09614	0.000532133
NE1555		14.5742	2.84299	17.3071	1.08145	-1.18752	0.232322
NE1556		16.1839	4.97798	33.8023	6.81819	-2.08863	0.0261147
NE1557		82.2665	3.07791	74.5462	11.8191	1.10356	0.376033
NE1558		77.8104	26.6173	60.5836	12.1247	1.28435	0.387682
NE1559		13.9748	3.54942	16.3951	5.09896	-1.17319	0.540983
NE1560		14.9413	1.6323	23.6028	2.61638	-1.5797	0.0127648
NE1561		12.3814	3.95169	13.2989	5.07371	-1.07411	0.817672
NE1562		28.0995	21.5165	59.784	10.1944	-2.12758	0.108977
NE1563		26.5269	13.3546	68.4778	21.7791	-2.58145	0.0581196
NE1564		24.6772	3.57045	61.6421	10.3643	-2.49794	0.0168329
NE1565		19.2742	5.11394	38.0328	4.03153	-1.97325	0.00865836
NE1566		52.1045	10.1704	58.6266	6.86256	-1.12517	0.416027
NE1567	kduD	32.2235	7.04822	34.8526	2.51863	-1.08159	0.593618
NE1568		31.8348	10.1088	64.6034	9.57824	-2.02933	0.0152415
NE1569	neuA1	69.0199	31.1303	70.1901	7.80718	-1.01695	0.954813
NE1570		32.9517	7.0555	43.3704	2.47726	-1.31618	0.112481
NE1571		71.3954	11.5797	78.187	7.57342	-1.09513	0.450234
NE1572		50.2525	13.5515	70.4924	12.4376	-1.40276	0.129881
NE1573	apaG	38.8387	23.1592	35.7083	8.11238	1.08766	0.842008
NE1574		66.4174	17.7466	60.6169	8.41294	1.09569	0.645881
NE1575		255.778	123.25	767.973	145.588	-3.0025	0.010296
NE1576		18.7126	4.33643	17.7947	4.98629	1.05158	0.821918
NE1577		6.91392	2.2109	15.8607	3.96003	-2.29402	0.0391883
NE1578		38.6653	21.0154	52.0141	12.9811	-1.34524	0.412007
NE1579		72.0787	9.30929	75.2533	13.4813	-1.04404	0.756014
NE1580		46.5204	8.37971	62.8881	16.6137	-1.35184	0.226324
NE1581		146.264	25.6628	263.293	35.4337	-1.80012	0.012179
NE1582		73.6027	2.88887	108.033	12.5445	-1.46779	0.03585
NE1583		8.63609	2.46747	15.462	8.40273	-1.79039	0.292636
NE1584		29.4557	23.9004	21.6744	8.46914	1.35901	0.638673
NE1587		42.6489	14.8835	25.9495	0.533981	1.64353	0.191286
NE1588		21.0036	16.2502	23.3763	5.81389	-1.11297	0.829904
NE1589		21.9696	11.0717	45.284	17.6815	-2.06121	0.13844
NE1590		14.0234	3.51091	24.0734	3.54698	-1.71666	0.0251759
NE1591		18.8872	9.82379	31.7321	6.53517	-1.68008	0.143008
NE1592		272.171	53.7068	698.426	74.344	-2.56613	0.00190598
NE1593	hag	74.746	7.52742	57.84	4.36168	1.29229	0.0394005
NE1594		4.35361	1.09649	6.83882	2.57261	-1.57084	0.231022
NE1595	fliD	6.21559	1.52424	6.72947	0.751836	-1.08268	0.637643
NE1596	fliS	92.6125	19.0642	35.7345	7.55296	2.59169	0.0233809
NE1597		79.3351	26.3393	69.099	16.7723	1.14814	0.605613
NE1598		25.4931	13.2014	52.0218	1.54449	-2.04063	0.0716423
NE1599		6.84889	1.85255	22.128	7.36462	-3.23089	0.0617599
NE1600		116.962	30.0089	114.307	6.86482	1.02322	0.893819
NE1601		49.3556	5.44694	116.349	12.3243	-2.35736	0.00454415
NE1602		80.6041	5.14858	82.3108	1.09976	-1.02117	0.626787
NE1603		89.498	4.25162	108.465	11.9978	-1.21192	0.0985133
NE1604		30.6016	2.19869	68.5691	6.66521	-2.2407	0.00577387
NE1605		34.9678	14.6655	61.4129	2.1799	-1.75627	0.0859568
NE1606		24.6416	7.88052	31.4655	4.29256	-1.27692	0.276944
NE1607		16.244	1.87021	38.0917	5.54959	-2.34497	0.0135722
NE1608		48.075	7.51166	86.8724	10.6998	-1.80702	0.00907651
NE1609		134.553	46.2228	115.477	4.62094	1.16519	0.549436
NE1610		70.5661	11.4102	105.271	19.8465	-1.4918	0.0737116
NE1611		61.1191	10.741	149.151	11.5788	-2.44034	0.000661751
NE1612	dapF	28.1194	8.59764	44.9768	6.98202	-1.59949	0.0603055
NE1613		30.8033	2.33201	41.243	5.94753	-1.33892	0.0781151
NE1614	cca	32.3735	6.99816	24.7092	3.36121	1.31018	0.189729
NE1615	slt	232.059	20.8191	152.055	9.43428	1.52615	0.0110821
NE1616	gdhA	387.159	93.5964	251.794	27.7986	1.5376	0.119483
NE1617		54.6463	11.5249	46.353	20.4657	1.17891	0.582116
NE1618	fecR_2	23.2054	1.143	21.648	8.16948	1.07194	0.77368
NE1619		39.012	12.7576	13.6897	4.13957	2.84973	0.0634984
NE1620		43.2935	3.93704	26.7072	1.55634	1.62104	0.0100352
NE1621		156.747	32.3888	149.655	17.8021	1.04739	0.760789
NE1622		97.3508	19.8083	79.0442	6.5218	1.2316	0.246066
NE1623	metH	130.697	18.7811	62.7259	3.76589	2.08362	0.0210678
NE1624	gltX	236.415	31.6142	191.054	5.83991	1.23743	0.126485
NE1625		66.7447	13.624	104.449	8.72428	-1.5649	0.0214857
NE1626		39.8868	15.2223	25.0638	5.06362	1.59141	0.22814
NE1627	aroE1	28.0992	6.11869	44.8548	7.18349	-1.5963	0.0383447
NE1628	mtgA	40.672	2.86029	35.1945	4.88574	1.15563	0.185934
NE1629		42.8728	7.13007	34.4568	2.65879	1.24425	0.167481
NE1632		37.9995	19.1417	21.9545	5.64935	1.73083	0.281086
NE1633	mgtE	98.9589	25.0975	73.1434	3.1462	1.35294	0.215291
NE1634		106.376	25.9277	136.78	12.9652	-1.28581	0.168718
NE1635		133.954	23.0475	158.982	9.97876	-1.18684	0.191965
NE1636		247.65	42.4497	198.567	72.7776	1.24718	0.382667
NE1637		518.23	84.3893	525.369	51.3453	-1.01377	0.90763
NE1638	czcA	274.095	100.479	124.991	20.4124	2.19291	0.118589
NE1639	czcB	47.1134	8.10429	56.073	8.57113	-1.19017	0.258859
NE1640	czcC	17.1515	7.52834	40.7075	6.50899	-2.37341	0.0154942
NE1641		71.3514	24.6463	324.038	28.5798	-4.54145	0.000355584
NE1642		40.7045	6.55483	81.2796	14.5747	-1.99682	0.0255366
NE1643		65.1399	36.1951	296.09	17.1547	-4.54545	0.00262835
NE1644	rpmF	79.9853	35.0173	288.622	72.5752	-3.60843	0.022487
NE1645	plsX	118.52	27.6709	193.708	12.2199	-1.63439	0.0274266
NE1646	fabH	130.964	33.493	304.656	19.078	-2.32626	0.0035705
NE1647	fabD	138.943	19.931	252.16	4.12376	-1.81485	0.00806028
NE1648	fabG1	55.925	21.8022	85.0962	2.68859	-1.52161	0.144409
NE1649	acpP	480.917	5.82055	824.232	84.0847	-1.71388	0.0190145
NE1650	fabF1	147.937	4.90233	371.017	20.9925	-2.50794	0.00191828
NE1651		57.5183	17.5759	36.1045	10.222	1.59311	0.159469
NE1652		29.3506	4.38769	52.1825	5.55224	-1.7779	0.00586238
NE1653		48.3969	17.5192	76.803	1.52431	-1.58694	0.10576
NE1654		144.651	31.0938	159.345	17.2004	-1.10158	0.523761
NE1655		195.362	32.7112	218.535	6.74207	-1.11861	0.344191
NE1656		163.853	42.2262	219.586	28.047	-1.34014	0.140242
NE1657		578.531	192.114	645.107	86.2438	-1.11508	0.624922
NE1658		1414.8	190.004	3359.81	356.587	-2.37475	0.00339451
NE1659		186.005	7.27312	308.511	49.7455	-1.65861	0.0481436
NE1660	greA	90.5642	16.7399	119.429	27.4107	-1.31872	0.208997
NE1661	carB	361.046	110.174	184.929	24.3169	1.95234	0.103185
NE1662	carA	485.887	147.917	353.278	40.9091	1.37537	0.257149
NE1663	prlC	242.964	16.1827	218.829	21.0403	1.11029	0.195034
NE1664	pyrX	448.417	30.4975	339.691	15.4582	1.32008	0.0121618
NE1665	pyrB	168.758	35.5799	111.398	12.8312	1.5149	0.0944968
NE1666	pyrR	328.16	12.6615	213.468	32.5804	1.53728	0.0158783
NE1667		656.203	98.2717	277.27	38.8994	2.36665	0.0124953
NE1668		326.638	121.665	165.116	23.9423	1.97823	0.143544
NE1669		427.629	163.18	429.761	71.4084	-1.00499	0.984875
NE1670		168.442	60.5168	119.345	9.54316	1.41139	0.294065
NE1671	rpsP	788.61	139.128	1268.38	188.311	-1.60837	0.0273122
NE1672	rimM	814.425	145.342	1560.88	140.128	-1.91654	0.00306799
NE1673	trmD	493.694	79.8299	539.313	103.569	-1.0924	0.580264
NE1674	rplS	431.559	76.0109	297.51	46.7732	1.45057	0.0722698
NE1676		92.6151	10.0663	67.6975	13.7025	1.36807	0.0695981
NE1677		187.342	8.16748	159.003	17.7447	1.17823	0.0923817
NE1678	yfgD	223.286	51.1299	230.669	39.4328	-1.03307	0.853248
NE1679		309.722	33.8222	323.745	22.8957	-1.04528	0.588198
NE1680		189.466	31.8389	559.842	45.1947	-2.95484	0.00056274
NE1681		104.934	42.9658	99.8243	21.6287	1.05119	0.865935
NE1682		136.379	18.0929	175.766	11.7853	-1.28881	0.0421858
NE1683		41.1729	15.2611	47.5785	13.3736	-1.15558	0.614084
NE1684		68.423	17.0704	62.4667	9.84504	1.09535	0.634739
NE1685		78.5782	28.285	87.809	7.53169	-1.11747	0.633652
NE1686		36.4266	13.7825	103.717	7.35099	-2.84729	0.00469367
NE1687	hpaI2	35.6156	9.44835	98.9445	16.9654	-2.77812	0.00977161
NE1688	serA	58.7471	11.7395	66.0582	6.79091	-1.12445	0.415331
NE1689		36.3198	4.2514	48.1953	8.74739	-1.32697	0.128067
NE1690		34.2325	13.9005	48.1529	1.87591	-1.40664	0.22336
NE1691		14.7731	8.43081	17.5634	2.96905	-1.18888	0.633286
NE1692		80.9135	30.1715	95.6557	11.1149	-1.1822	0.494733
NE1693		110.065	11.5036	83.3929	15.8464	1.31983	0.0839787
NE1694		40.1198	6.64032	73.107	9.147	-1.82222	0.00915658
NE1695		36.4808	15.7396	34.3453	2.09335	1.06218	0.836815
NE1696		89.0211	10.2923	96.3509	13.6813	-1.08234	0.502496
NE1697	metY	258.632	113.394	305.898	9.96937	-1.18276	0.545706
NE1699		57.1555	18.4427	61.7754	3.65598	-1.08083	0.709138
NE1700		37.0713	6.39957	52.0693	2.61705	-1.40457	0.040669
NE1701		107.697	22.8177	54.1839	10.3424	1.98762	0.0387546
NE1702		21.2532	2.02865	17.048	2.72643	1.24667	0.104388
NE1703		4.63972	0.754636	7.09218	1.7718	-1.52858	0.124358
NE1704	ccrB_2	68.9422	16.5421	18.4038	8.26009	3.74609	0.0187091
NE1705	mutS	124.923	7.97584	86.7122	7.81185	1.44066	0.00406325
NE1706	slyD	848.277	261.485	528.344	29.8781	1.60554	0.166622
NE1707	rnhB	224.087	25.2872	183.237	33.5953	1.22293	0.173171
NE1708	fabZ	81.0616	20.6204	94.8377	15.6209	-1.16995	0.412086
NE1709		154.231	19.6962	265.117	11.4399	-1.71896	0.0026937
NE1710		172.886	4.47059	189.706	7.16189	-1.09729	0.0344117
NE1711		127.555	16.4281	127.355	10.1708	1.00157	0.986739
NE1712	dxr	80.3734	14.1334	178.647	15.4785	-2.22271	0.00129472
NE1713	cdsA	63.4355	28.0525	277.085	36.2016	-4.36798	0.00164024
NE1714		379.884	83.1979	601.852	33.2904	-1.5843	0.0303443
NE1715	frr	379.226	57.9526	405.521	53.0342	-1.06934	0.593388
NE1716	pyrH	338.693	41.9524	252.936	28.7708	1.33905	0.0502103
NE1717	tsf	230.292	65.4429	217.702	31.7907	1.05783	0.78462
NE1718	rpsB	309.24	121.167	463.398	42.4948	-1.49851	0.147693
NE1719		194.754	8.98797	352.317	39.3018	-1.80903	0.016239
NE1720		157.902	37.2322	647.646	27.4055	-4.10156	9.49701e-05
NE1721		54.438	11.6463	22.4043	3.26317	2.4298	0.0335008
NE1722		22.2695	9.13327	68.0264	1.16523	-3.05469	0.0119905
NE1723		187.056	14.0343	116.76	9.89323	1.60205	0.00309678
NE1724		558.638	128.915	269.257	23.5407	2.07474	0.0559929
NE1725		64.1654	9.1738	82.2298	10.3596	-1.28153	0.0875522
NE1726		144.286	33.0132	206.572	7.70246	-1.43168	0.0753147
NE1727	trpS	165.912	44.9042	106.06	13.0614	1.56432	0.138447
NE1728		78.887	7.40527	61.2724	15.9257	1.28748	0.186364
NE1729		59.6241	11.1957	46.7048	6.37818	1.27662	0.175788
NE1730	icd	178.896	76.9067	208.832	30.4665	-1.16734	0.581231
NE1731	cspD2_2	2859.86	815.033	11093.6	704.462	-3.87907	0.00021326
NE1732	clpS	876.026	160.003	563.507	99.0921	1.5546	0.0561006
NE1733	clpA	142.763	32.1742	127.306	10.1636	1.12141	0.498529
NE1734	pyrE	77.8165	8.54706	52.7471	4.49639	1.47528	0.0201318
NE1735		56.7908	15.0965	44.4196	6.505	1.27851	0.291828
NE1736		36.7925	7.17623	44.9023	2.42124	-1.22042	0.180983
NE1737	nrtD	10.7631	2.31918	7.44497	0.704492	1.44569	0.121516
NE1738		127.099	21.156	114.034	11.3691	1.11457	0.414238
NE1739	vsrD_1	48.5716	14.5667	82.4439	10.0543	-1.69737	0.0352372
NE1740/NE2469/NE2504+NE1133/NE1132		95.4428	11.3286	93.5339	8.13246	1.02041	0.825358
NE1741	vsrD_2	93.756	54.4511	134.7	48.9205	-1.43671	0.388075
NE1742	mutL	44.6519	11.043	41.8576	5.47365	1.06676	0.721404
NE1743	cbbI	232.272	86.931	303.794	28.6471	-1.30793	0.288059
NE1744	phoU	182.464	33.863	177.159	24.3991	1.02995	0.837534
NE1745	ppx	100.727	7.63044	95.927	18.3338	1.05004	0.706799
NE1746		253.576	9.41518	213.84	44.6853	1.18582	0.260952
NE1747	pilY1	43.8971	3.71336	80.9844	8.56298	-1.84487	0.00848496
NE1748		7.50213	2.25677	15.7843	4.50277	-2.10397	0.0666406
NE1749		5.64145	3.44051	5.85506	0.936425	-1.03787	0.925727
NE1750		1.72262	1.30009	1.79509	0.72975	-1.04207	0.937972
NE1751		0.550648	0.209836	2.63402	1.17862	-4.78348	0.087861
NE1752		132.062	38.2092	100.304	20.6562	1.31662	0.292738
NE1753	lig	26.5907	5.9918	32.4782	4.43405	-1.22141	0.24877
NE1754		52.379	3.08297	32.394	3.57464	1.61693	0.00199936
NE1755	def_1	64.9227	9.12491	54.7409	4.45803	1.186	0.183914
NE1756		17.5259	7.0559	49.8504	13.7118	-2.84438	0.0361791
NE1757		52.5236	8.37613	61.8867	8.54529	-1.17826	0.246827
NE1758	dedA	53.9783	5.58617	59.1491	13.5695	-1.09579	0.589811
NE1759		83.1565	11.8928	94.8212	8.36494	-1.14027	0.244628
NE1761		21.4568	5.86578	31.6925	7.34985	-1.47704	0.135969
NE1762	hptG	92.5318	17.2436	85.2698	9.01965	1.08517	0.563833
NE1763		43.8977	2.43861	73.355	11.4611	-1.67105	0.0417656
NE1764	nuoN	228.749	86.0775	274.071	15.8723	-1.19813	0.459218
NE1765	nuoM	174.836	74.8831	207.686	12.1338	-1.18789	0.528045
NE1766	nuoL	284.282	125.268	364.665	18.2281	-1.28276	0.3821
NE1767	nuoK	226.447	115.369	187.265	41.4692	1.20923	0.625321
NE1768	nuoJ	326.958	75.3182	319.907	38.8274	1.02204	0.894548
NE1769	nuoI	704.442	268.107	248.487	18.1693	2.83493	0.0978448
NE1770	nuoH	761.611	46.0283	468.121	37.8294	1.62695	0.00121717
NE1771	nuoG	429.945	15.3238	401.841	17.1035	1.06994	0.102196
NE1772	nuoF	307.494	37.3759	320.544	25.3691	-1.04244	0.646452
NE1773	nuoE	231.398	8.74455	322.835	14.1974	-1.39515	0.00159789
NE1774	nuoD	335.82	8.41677	393.155	23.6428	-1.17073	0.039995
NE1775	nuoC	414.419	84.4228	294.012	64.8558	1.40953	0.126393
NE1776	nuoB	334.012	68.7235	342.921	42.9347	-1.02667	0.859934
NE1777	nuoA	489.127	36.6754	594.967	144.491	-1.21639	0.331525
NE1778	secG	505.901	110.668	732.81	126.522	-1.44852	0.080702
NE1779	tpiA	1037.03	401.413	1708.66	110.748	-1.64765	0.0921303
NE1780	gpmA_2	222.033	79.9971	266.489	40.3044	-1.20022	0.454117
NE1781		163.524	59.3445	142.304	20.7098	1.14911	0.607587
NE1782		389.041	68.4418	339.74	3.38	1.14511	0.338362
NE1783	thiF	169.041	17.6862	101.024	32.1352	1.67327	0.0464877
NE1784		85.6396	10.989	56.2382	6.91159	1.5228	0.0238175
NE1785	pt	109.055	32.5858	125.938	11.5566	-1.15481	0.471017
NE1786		344.871	80.4151	514.014	62.3083	-1.49045	0.0483939
NE1787		88.9681	33.0282	142.078	40.9619	-1.59696	0.15855
NE1790		153.081	6.59493	503.238	64.6896	-3.2874	0.0105772
NE1791		248.18	47.777	765.252	53.054	-3.08346	0.000247608
NE1792		74.4718	7.5326	144.714	21.4558	-1.9432	0.020301
NE1793		62.7424	7.87335	137.624	21.8009	-2.19348	0.0177937
NE1794		201.773	17.7349	199.609	15.8295	1.01084	0.882409
NE1795		153.951	26.3724	211.579	17.4038	-1.37433	0.0417657
NE1796		106.386	17.8163	134.921	6.22484	-1.26821	0.0962686
NE1797		149.399	19.1749	199.877	21.5997	-1.33788	0.0396009
NE1798		167.429	84.0078	214.199	22.4705	-1.27934	0.439195
NE1799		133.275	41.63	190.904	11.9123	-1.43241	0.129759
NE1800		1085.44	212.33	1038.91	165.672	1.04479	0.780495
NE1801		236.655	24.5207	419.098	47.3065	-1.77093	0.00956038
NE1802		293.393	27.8406	317.351	18.4524	-1.08166	0.291379
NE1803	yveL	589.87	68.9581	573.409	51.2327	1.02871	0.757943
NE1804		306.12	25.7477	427.45	43.0355	-1.39635	0.020891
NE1805	wza	287.811	9.19649	439.44	29.1021	-1.52684	0.00742087
NE1806		72.4207	18.3621	83.8131	5.9485	-1.15731	0.397935
NE1807		614.547	175.496	362.095	87.2783	1.6972	0.113956
NE1808	radA	86.6537	16.7727	126.11	14.3942	-1.45533	0.0376367
NE1809		182.498	81.8969	362.887	31.4757	-1.98845	0.0480533
NE1810	sucC_2	158.232	80.4712	78.3871	12.6276	2.01859	0.225771
NE1811		161.222	53.5354	86.0574	8.95429	1.87342	0.131934
NE1812		275.729	114.268	186.302	25.9579	1.48001	0.306613
NE1813		407.903	132.087	247.572	31.0714	1.64762	0.164495
NE1814		49.4678	13.1454	39.4651	7.6671	1.25346	0.33249
NE1815		0.289201	0.50091	0	0		0.42265
NE1817		22.7854	0.663432	30.1355	4.08562	-1.32258	0.0857659
NE1818		2.15407	2.63526	1.80672	1.61801	1.19225	0.857048
NE1819		3.28248	1.47047	0.401939	0.696179	8.16661	0.0584072
NE1820		27.0893	17.1174	10.1674	4.76303	2.66434	0.224024
NE1821		30.3134	3.57334	36.0588	5.145	-1.18953	0.195893
NE1822		25.7233	5.65351	24.0119	1.78044	1.07127	0.659292
NE1823		104.115	37.4983	134.728	6.71855	-1.29404	0.291568
NE1824	pth	114.795	56.7033	86.8047	7.16286	1.32245	0.483237
NE1825	rplY	1314.84	228.483	763.448	59.9941	1.72224	0.0450277
NE1826		329.065	96.6402	635.262	73.8047	-1.93051	0.0139566
NE1827	ipk	703.523	207.164	521.545	30.9687	1.34892	0.266183
NE1828		206.83	60.7804	125.837	11.912	1.64364	0.142694
NE1829	minE	111.303	20.4561	143.783	6.6563	-1.29181	0.0990968
NE1830	minD	261.436	55.9646	382.04	38.5611	-1.46131	0.0435512
NE1831	minC	252.58	63.5647	295.218	40.4331	-1.16881	0.391593
NE1832		224.781	129.411	151.013	32.874	1.48849	0.429562
NE1833		42.1293	8.87261	51.0258	2.52168	-1.21117	0.219288
NE1834	trkA	46.7988	15.5537	62.7373	6.43767	-1.34058	0.21077
NE1835		75.5076	6.15121	73.0617	10.5539	1.03348	0.750186
NE1836	pilG	92.1604	38.7582	221.713	16.3991	-2.40573	0.0168667
NE1837		26.1143	15.0128	29.7834	7.18717	-1.1405	0.729094
NE1838	ubiA	58.5109	8.16015	49.0535	8.78434	1.1928	0.243996
NE1839		57.6188	18.5776	64.339	8.48172	-1.11663	0.611222
NE1841		155.23	29.535	151.421	3.60896	1.02515	0.844605
NE1842		14.7357	7.63473	12.9379	4.56866	1.13895	0.747708
NE1843		2.6975	1.04143	1.33271	0.882186	2.02407	0.160253
NE1844		57.2514	20.8818	48.0974	7.77864	1.19032	0.536385
NE1846		25.9296	1.88334	21.4369	2.889	1.20958	0.0979212
NE1847		83.5139	9.03802	34.8205	4.53743	2.39841	0.00385757
NE1848	greB	241.603	32.8512	171.409	29.6866	1.40951	0.0521738
NE1849		122.119	11.3459	107.973	15.6628	1.13101	0.280107
NE1850	recG	49.5063	5.64714	54.9599	4.02256	-1.11016	0.251782
NE1851		78.4857	19.1216	69.9762	14.3309	1.12161	0.573211
NE1852	murA	80.8847	24.8531	80.6942	12.1971	1.00236	0.991261
NE1853		3281.17	255.522	3536.9	356.511	-1.07794	0.375142
NE1854	argH	59.3742	13.4184	55.5631	5.30405	1.06859	0.682663
NE1855		23.9455	4.47821	14.4142	5.62942	1.66124	0.0867479
NE1856		78.4475	12.4851	45.8735	8.90994	1.71008	0.0252923
NE1857	ygcA	29.3231	6.88323	18.5329	1.62188	1.58221	0.10613
NE1858		49.489	3.08529	48.9933	6.84891	1.01012	0.916754
NE1859	cheB	26.5923	6.86105	19.6462	1.19435	1.35356	0.219025
NE1860		11.7359	1.56491	8.42641	1.52699	1.39275	0.0587313
NE1861	cheR	27.3323	3.90528	19.5998	3.4664	1.39452	0.0631744
NE1862		7.06659	3.22623	6.44489	2.40457	1.09646	0.80325
NE1863		21.4597	3.9059	14.3564	1.86306	1.49479	0.0691063
NE1864		26.2482	4.34188	16.8404	0.956923	1.55864	0.0581922
NE1865	cheW	16.248	3.79594	6.86297	1.5965	2.36749	0.0354015
NE1866	cheA	9.6762	3.0853	8.39402	0.445382	1.15275	0.547522
NE1867		81.1675	32.2861	290.916	64.5791	-3.58414	0.015864
NE1868		706.39	267.049	442.726	40.9065	1.59555	0.227422
NE1869	ubiB	58.1051	21.0087	104.853	24.6158	-1.80454	0.0681584
NE1870	potA	43.5006	18.5421	110.108	9.53809	-2.53119	0.0117466
NE1871	potB	35.7262	14.3335	59.2233	12.3601	-1.6577	0.0994314
NE1872	potC	15.865	4.12671	23.1641	7.64287	-1.46008	0.239412
NE1873	potD	26.1974	10.4962	25.9628	5.28032	1.00904	0.974609
NE1874		21.3115	3.48968	26.0259	4.73203	-1.22121	0.243047
NE1875		132.617	23.34	163.089	37.6036	-1.22977	0.310804
NE1876	hemF	63.3785	8.59122	101.849	6.32835	-1.60699	0.00441865
NE1877	aroC	124.108	6.5364	133.455	20.8219	-1.07531	0.524245
NE1878		101.672	40.8202	176.676	12.0377	-1.73771	0.0759361
NE1879		217.424	116.932	335.812	22.0042	-1.5445	0.218641
NE1881		268.472	59.1818	519.215	24.3931	-1.93396	0.00948369
NE1882		20.5975	4.85697	18.0173	1.76893	1.1432	0.461656
NE1883		13.6569	0.801145	19.4013	2.64296	-1.42063	0.0536279
NE1884		37.4553	7.61964	30.837	4.81625	1.21462	0.283976
NE1885		71.8196	7.43703	48.0192	6.20952	1.49564	0.0140136
NE1886	katA	68.1136	23.1334	46.8298	1.99817	1.45449	0.251491
NE1887		76.115	21.2423	57.6565	0.978037	1.32015	0.271099
NE1888		204.045	104.807	71.6083	6.28198	2.84945	0.15962
NE1889		173.8	41.4759	187.059	34.4572	-1.07628	0.692811
NE1890		21.2645	4.82308	18.0594	6.91678	1.17748	0.550291
NE1891		184.429	22.8557	137.924	13.6115	1.33718	0.0506591
NE1892	nadB1	319.125	33.4064	193.772	11.9158	1.64691	0.0145582
NE1893	ilvE	80.6656	16.3581	194.843	40.5802	-2.41544	0.0266229
NE1894		64.7675	33.9658	123.481	39.8659	-1.90652	0.125922
NE1895		143.481	36.9474	172.968	16.7242	-1.20552	0.303068
NE1896	nadE	67.3404	12.6596	58.9106	1.88579	1.14309	0.367866
NE1897		131.028	7.62953	48.3087	8.42424	2.71231	0.000241328
NE1898		52.7642	3.34973	37.0777	2.99885	1.42307	0.00393161
NE1899		43.3486	19.2101	48.6551	7.22901	-1.12241	0.689488
NE1900		151.483	47.5396	62.836	10.7668	2.41076	0.0773648
NE1901		81.0278	19.2467	58.7015	3.47736	1.38034	0.178785
NE1902		64.7787	19.517	17.5488	2.39516	3.69135	0.0505501
NE1903	phaD	60.9448	13.027	23.3104	3.04721	2.61449	0.0321109
NE1904		37.179	8.05852	32.9954	6.05779	1.12679	0.514912
NE1905	phaF	40.6479	11.309	17.8353	3.47996	2.27907	0.0623003
NE1906		16.1979	3.48507	32.9766	9.88136	-2.03586	0.0855761
NE1907		1573.77	628.387	3565.55	218.4	-2.26561	0.0220216
NE1908		260.263	57.8567	161.654	15.4093	1.61	0.089463
NE1909		23.5665	4.18362	24.479	5.95937	-1.03872	0.839949
NE1910	yqaA	200.475	22.1084	164.297	24.1101	1.2202	0.128453
NE1911		128.843	56.6688	125.913	46.1425	1.02327	0.948096
NE1912		92.604	23.3321	80.7038	9.51547	1.14746	0.480468
NE1913	prfA	44.7733	15.1937	94.5944	5.38618	-2.11274	0.0200982
NE1914	hemA	175.59	32.6699	266.577	22.4847	-1.51818	0.0207942
NE1915	ispB	154.189	52.0262	172.628	20.876	-1.11959	0.613886
NE1916		177.901	58.1749	63.6418	13.782	2.79536	0.0695403
NE1917		1203.93	415.946	472.315	49.2535	2.549	0.090965
NE1918	cbbO	2789.04	1132.76	141.479	78.0373	19.7135	0.05531
NE1919	cbbQ	2787.55	1088.18	340.933	209.258	8.17623	0.0554013
NE1920	cbbS	43570.9	14404.4	4406.91	1403.02	9.88696	0.0411113
NE1921	cbbL	37062.8	3330.1	9215.59	821.772	4.02175	0.00311824
NE1922	cbbR	22.3787	7.97765	100.785	8.31661	-4.5036	0.000299656
NE1923	cheY	20.64	0.148989	53.9318	6.86385	-2.61298	0.0138421
NE1924	cheZ1	224.219	24.4534	172.411	31.8136	1.30049	0.093435
NE1926		346.135	54.3949	241.395	17.4562	1.4339	0.0677807
NE1927		294.14	35.899	211.613	18.7127	1.38999	0.0383691
NE1928		428.229	40.0324	205.772	25.2514	2.08108	0.00248249
NE1929	trxB	198.561	19.8484	137.354	9.40722	1.44562	0.0189743
NE1930	alaS	166.448	19.8999	77.6121	9.44061	2.14461	0.00704715
NE1931	recX	124.612	22.3467	94.3691	23.8808	1.32048	0.184802
NE1932	recA	138.615	32.3867	124.849	12.6222	1.11026	0.548978
NE1933	adk	73.8889	16.0823	188.287	21.8317	-2.54824	0.00256942
NE1934		207.457	81.7082	224.472	15.8017	-1.08202	0.754999
NE1935	hppA	685.988	144.528	460.539	13.0362	1.48953	0.112868
NE1936		9.68754	1.84311	11.6206	3.51451	-1.19954	0.460374
NE1937		43.9569	12.9229	88.025	6.97026	-2.00253	0.0130259
NE1939		79.1703	12.1455	48.4185	4.30756	1.63512	0.0363751
NE1940		4.22174	1.49165	1.29692	1.01413	3.25521	0.0559702
NE1941		6.84195	2.92888	6.43543	4.65119	1.06317	0.905339
NE1942		11.3435	2.72363	23.4018	2.0139	-2.06301	0.00458682
NE1943		26.4307	5.00525	68.8102	9.9052	-2.60342	0.00734528
NE1944		6.01011	4.81846	5.82986	1.0707	1.03092	0.954857
NE1945		28.2849	3.4051	29.1233	3.82918	-1.02964	0.791131
NE1946		16.3263	6.51222	60.9257	8.19579	-3.73175	0.00217909
NE1947	yjeP	38.7387	4.14598	35.7434	4.49867	1.0838	0.444484
NE1948	dnaJ	86.7004	8.74148	55.3251	12.0569	1.56711	0.0255396
NE1949	dnaK	473.015	103.182	207.474	16.8513	2.27987	0.0436309
NE1950	grpE	191.962	71.3383	192.336	2.05598	-1.00195	0.993585
NE1951		27.9476	7.78227	170.825	21.7591	-6.11234	0.00373348
NE1952		182.228	22.8974	440.325	26.3356	-2.41634	0.000239724
NE1953		109.435	12.6912	170.53	35.197	-1.55829	0.0814659
NE1954	suhB	118.649	30.9535	178.485	12.2718	-1.50431	0.0634031
NE1955		89.5779	0.83029	108.615	28.1358	-1.21252	0.36192
NE1956		22.6184	9.46598	23.0989	4.06329	-1.02125	0.941186
NE1957		70.137	22.632	113.648	3.62325	-1.62037	0.076062
NE1958	fdfT	75.45	24.0736	96.2014	0.170611	-1.27503	0.27399
NE1959	pyrF	175.781	42.19	151.382	14.9288	1.16118	0.42726
NE1960		491.013	33.1885	144.721	88.044	3.39283	0.0124247
NE1961	ihfB	1788.2	184.19	986	122.65	1.81359	0.00516208
NE1962	rpsA	1772.2	137.632	1683.55	100.883	1.05266	0.423335
NE1963	cmk	60.4346	7.71148	87.0223	29.4117	-1.43994	0.254445
NE1964	aroA	172.896	9.09294	131.298	16.3916	1.31683	0.0289027
NE1965		146.751	43.5322	311.68	87.0088	-2.12387	0.0621665
NE1966	topB	199.128	27.7177	187.581	20.1994	1.06156	0.593858
NE1967	smg	721.239	72.2269	1255.53	86.5593	-1.74079	0.00137279
NE1968	smf	46.113	7.88041	132.207	8.22714	-2.86701	0.000198893
NE1969		38.9882	7.27459	22.3793	1.82655	1.74215	0.0510163
NE1970	def_2	153.429	38.597	148.912	39.1178	1.03034	0.893657
NE1971	fmt	34.5525	9.77806	47.3443	12.9492	-1.37022	0.248819
NE1972		39.3319	13.15	52.5411	5.94189	-1.33584	0.217946
NE1973		82.8193	5.53022	117.919	19.9653	-1.42381	0.0837708
NE1974		21.3225	1.65971	26.9498	2.73603	-1.26391	0.0491885
NE1975		469.709	100.289	88.8069	7.40538	5.28911	0.021845
NE1976	miaA	72.7247	13.0984	81.6918	0.276757	-1.1233	0.357497
NE1977		47.433	28.272	94.6991	39.3764	-1.99648	0.173771
NE1978	dnaE1	187.768	24.0097	81.6013	3.25072	2.30104	0.0152822
NE1979		45.082	8.75655	91.553	6.40157	-2.03081	0.00247072
NE1980	aroK	150.437	52.8871	196.69	7.86693	-1.30746	0.267715
NE1981	aroB	98.7118	34.6504	103.322	9.82905	-1.04671	0.842558
NE1982	dgt	21.3276	2.84018	36.078	5.28155	-1.69161	0.0226807
NE1983		30.1255	12.1909	26.513	3.41932	1.13625	0.664185
NE1984		38.4106	15.0629	28.4145	6.54821	1.3518	0.376062
NE1985		4.03355	2.0752	1.31685	1.85143	3.06302	0.166831
NE1986		5.83303	4.97954	0.379358	0.657068	15.376	0.196471
NE1987		17.874	3.4396	37.044	4.83781	-2.07251	0.00675944
NE1988		2.7268	2.20347	3.09301	1.17292	-1.1343	0.815591
NE1989		29.6374	9.24802	21.409	3.39355	1.38434	0.259595
NE1992		15.0735	8.75199	23.7316	4.45401	-1.5744	0.225048
NE1993		24.8059	8.13254	17.187	3.62277	1.44329	0.24232
NE1994		24.1005	1.1588	19.3839	6.97889	1.24333	0.362177
NE1996		0	0	0	0
NE1997		38.5224	8.70298	44.4732	3.21646	-1.15447	0.360745
NE1998	sohA	35.3626	4.8101	41.6094	9.72177	-1.17665	0.393758
NE1999		111.815	21.2776	118.685	12.5416	-1.06144	0.660681
NE2000	gabD	63.3335	12.2389	68.1335	4.5987	-1.07579	0.577193
NE2001		59.6148	18.0348	109.347	9.36796	-1.83423	0.0239464
NE2002		16.9665	8.22396	19.029	3.42842	-1.12156	0.718311
NE2003	norC	166.758	21.1986	255.964	32.6628	-1.53495	0.0222531
NE2004	norB	155.908	23.1692	191.051	25.9916	-1.22541	0.156281
NE2005	norQ	48.8391	8.84462	56.8739	16.9902	-1.16451	0.519904
NE2006	norD	69.1804	10.4175	83.393	15.9934	-1.20544	0.277052
NE2007		181.815	24.8538	155.138	36.1136	1.17196	0.358312
NE2008		43.2405	11.1681	69.3185	7.10264	-1.60309	0.0348725
NE2009		37.3181	3.16168	29.1815	1.21691	1.27883	0.0336991
NE2012		0.671039	0.443166	1.97891	0.716277	-2.94903	0.0664104
NE2013		42.4083	26.0823	24.2824	3.5848	1.74646	0.351567
NE2014		292.225	48.6081	167.652	40.6896	1.74304	0.0285063
NE2015		216.049	15.1846	171.318	25.9887	1.2611	0.076489
NE2016		150.82	13.3012	127.077	22.3054	1.18684	0.20418
NE2017		42.4177	3.57348	38.3349	6.45259	1.1065	0.405919
NE2018		77.6442	7.53861	116.562	16.1542	-1.50123	0.0358122
NE2019		39.1808	5.05818	36.0576	5.09388	1.08662	0.493044
NE2020	ggaB	60.7758	17.7842	56.3415	3.07512	1.07871	0.709771
NE2021		77.433	21.9729	110.844	14.4317	-1.43149	0.103203
NE2022	exoT	213.519	51.0605	503.604	32.4094	-2.35859	0.00229019
NE2025		22.956	4.95439	11.024	4.68387	2.08237	0.0388918
NE2026		13.0488	7.34733	22.7524	11.4165	-1.74363	0.294043
NE2027		11.1395	6.42771	15.2492	2.46816	-1.36893	0.388327
NE2028		6.73269	2.6923	2.35671	0.944364	2.85681	0.0934543
NE2029	glgB	100.359	20.6692	123.561	3.32567	-1.23119	0.188601
NE2030	glgC	387.952	143.711	352.806	17.5858	1.09962	0.713965
NE2031		166.241	33.7205	122.652	12.342	1.35539	0.143081
NE2032	amyA	134.16	32.5171	95.6509	7.34196	1.4026	0.171492
NE2033		56.9859	18.3885	70.0573	6.19231	-1.22938	0.344312
NE2034		144.982	1.83933	163.991	10.6847	-1.13111	0.0870972
NE2035		80.5811	15.525	93.8718	20.5875	-1.16494	0.425977
NE2036	acrD4	73.7045	7.02833	183.35	13.7958	-2.48764	0.00121978
NE2037		22.7441	5.04203	212.821	32.4804	-9.35723	0.0083764
NE2038		30.5797	3.99439	59.5275	10.4479	-1.94664	0.0284765
NE2039		23.919	12.3414	44.1413	12.4977	-1.84545	0.116904
NE2040	rhlE	151.473	17.3563	190.182	12.2148	-1.25555	0.0397388
NE2041		99.2784	21.1712	201.131	29.1036	-2.02593	0.010096
NE2044/NE0962/NE2339	hao1/2/3	427.795	105.269	567.585	92.1847	-1.32677	0.159861
NE2045	rpoC	310.847	75.9611	293.246	17.1887	1.06002	0.730106
NE2046	rpoB	391.169	137.642	430.873	34.8126	-1.1015	0.671139
NE2047	rplL	7493.55	2268.37	3317.19	511.214	2.25901	0.0793047
NE2048	rplJ	2192.37	372.028	1224.5	97.033	1.79042	0.0386125
NE2049	rplA	1014.77	83.4168	751.778	19.9318	1.34982	0.0265756
NE2050	rplK	355.175	10.8127	186.969	24.9925	1.89965	0.00265188
NE2051	nusG	2997.94	907.696	1636.57	56.0266	1.83184	0.121172
NE2053	fusA1	1066.43	126.997	885.547	92.1016	1.20426	0.123285
NE2054	rpsG	829.088	286.687	1864.32	53.3942	-2.24864	0.021594
NE2055	rpsL	162.425	23.8704	456.633	110.495	-2.81135	0.0387607
NE2056		705.687	132.047	1702.78	157.976	-2.41294	0.00126415
NE2057		1194.24	125.321	1069.94	32.0117	1.11617	0.223464
NE2058		941.927	160.329	963.403	39.5003	-1.0228	0.840667
NE2059		382.019	73.9768	565.159	96.0694	-1.4794	0.0629487
NE2065		169.421	19.9034	216.206	4.66022	-1.27615	0.0489082
NE2066	mdrB	359.305	49.2019	455.744	34.8632	-1.2684	0.0565664
NE2067		113.011	22.9036	123.722	20.617	-1.09478	0.579947
NE2068	mreD	608.073	101.774	640.328	47.2525	-1.05304	0.65474
NE2069	mreC	616.781	40.6035	669.776	50.5829	-1.08592	0.23311
[truncated: 522 more rows]
